# Supplementary material for: Non‐Volant Mammalian Diversity, Occurrence, and Ecological Patterns in a Tropical Montane Forest in Sarawak, Borneo
Source: Ecol Evol. 2025 Aug 12;15(8):e71915. doi: 10.1002/ece3.71915 (PMC12343747; doi:10.1002/ece3.71915)
Supplement: Supplementary file 1 — Data S1: ece371915‐sup‐0001‐DataS1.xlsx. [file ECE3-15-e71915-s002.xlsx]

## Sheet: psi based
Species	Naïve estimate	Bayesian occupancy with null model , Psi	95% CrI
Pig tailed macaque	0.769231	0.79	0.677, 0.894
Red muntjac	0.692308	0.713	0.589, 0.831
Leopard cat	0.230769	0.712	0.394, 1
Yellow throated marten	0.519231	0.587	0.439, 0.736
Banded civet	0.5	0.542	0.402, 0.683
Hose’s civet	0.423077	0.487	0.338, 0.64
Tufted ground squirrel	0.346154	0.487	0.294, 0.691
Clouded leopard	0.117647	0.46	0.0735, 0.945
Malayan porcupine	0.423077	0.451	0.316, 0.588
Short tailed mongoose	0.269231	0.427	0.217, 0.663
Sambar	0.307692	0.414	0.24, 0.6
Banded linsang	0.211538	0.401	0.162,0.699
Bearded pig	0.0576923	0.397	0.0404, 0.916
Sun bear	0.269231	0.38	0.204, 0.566
Collared mongoose	0.115385	0.34	0.0664, 0.761
Long tailed porcupine	0.288461	0.309	0.189, 0.437
Mousedeer	0.269231	0.291	0.171, 0.415
Malay civet	0.25	0.285	0.162,0.414
Long tailed macaque	0.173077	0.279	0.109, 0.477
Binturong	0.0961538	0.278	0.0437, 0.673
Yellow muntjac	0.25	0.273	0.155, 0.395
Masked palm civet	0.211538	0.268	0.137, 0.406
Marbled cat	0.153846	0.215	0.0873, 0.356
Bornean porcupine	0.115385	0.143	0.053, 0.243
Moonrat	0.0384615	0.0579	0.0639,0.121

## Sheet: naive estimate based
Species	Naïve estimate	Bayesian occupancy with null model , Psi	95% CrI
Bearded pig	0.0576923	0.397	0.0404, 0.916
Binturong	0.0961538	0.278	0.0437, 0.673
Bornean porcupine	0.115385	0.143	0.053, 0.243
Collared mongoose	0.115385	0.34	0.0664, 0.761
Clouded leopard	0.117647	0.46	0.0735, 0.945
Marbled cat	0.153846	0.215	0.0873, 0.356
Long tailed macaque	0.173077	0.279	0.109, 0.477
Masked palm civet	0.211538	0.268	0.137, 0.406
Leopard cat	0.230769	0.712	0.394, 1
Yellow muntjac	0.25	0.273	0.155, 0.395
Mousedeer	0.269231	0.291	0.171, 0.415
Sun bear	0.269231	0.38	0.204, 0.566
Short tailed mongoose	0.269231	0.427	0.217, 0.663
Long tailed porcupine	0.288461	0.309	0.189, 0.437
Sambar	0.307692	0.414	0.24, 0.6
Malayan porcupine	0.423077	0.451	0.316, 0.588
Hose’s civet	0.423077	0.487	0.338, 0.64
Banded civet	0.5	0.542	0.402, 0.683
Yellow throated marten	0.519231	0.587	0.439, 0.736
Red muntjac	0.692308	0.713	0.589, 0.831
Pig tailed macaque	0.769231	0.79	0.677, 0.894
