# Supplementary material for: Non‐Volant Mammalian Diversity, Occurrence, and Ecological Patterns in a Tropical Montane Forest in Sarawak, Borneo
Source: Ecol Evol. 2025 Aug 12;15(8):e71915. doi: 10.1002/ece3.71915 (PMC12343747; doi:10.1002/ece3.71915)
Supplement: Supplementary file 2 — Data S2: ece371915‐sup‐0002‐DataS2.csv. [file ECE3-15-e71915-s003.csv]

station	Species	Date	Time	Elev	Rug	d2road	d2river	d2town	ndvi
1	Arctictis binturong	2023-04-20	19:09:50	1516	31.04835	1	195	4585.143543	0.50505
1	Arctictis binturong	2023-06-03	12:36:49	1516	31.04835	1	195	4585.143543	0.50505
1	Arctictis binturong	2023-06-04	03:17:42	1516	31.04835	1	195	4585.143543	0.50505
1	Arctictis binturong	2023-06-06	19:59:44	1516	31.04835	1	195	4585.143543	0.50505
1	Arctictis binturong	2023-06-07	18:05:41	1516	31.04835	1	195	4585.143543	0.50505
1	bat spp	2023-04-22	21:46:52	1516	31.04835	1	195	4585.143543	0.50505
1	bat spp	2023-05-15	00:00:34	1516	31.04835	1	195	4585.143543	0.50505
1	Diplogale hosei	2023-05-08	02:21:26	1516	31.04835	1	195	4585.143543	0.50505
1	Diplogale hosei	2023-05-09	02:50:59	1516	31.04835	1	195	4585.143543	0.50505
1	Diplogale hosei	2023-05-15	21:03:31	1516	31.04835	1	195	4585.143543	0.50505
1	Diplogale hosei	2023-05-30	21:54:56	1516	31.04835	1	195	4585.143543	0.50505
1	Diplogale hosei	2023-06-12	21:10:28	1516	31.04835	1	195	4585.143543	0.50505
1	Diplogale hosei	2023-06-23	00:41:07	1516	31.04835	1	195	4585.143543	0.50505
1	Diplogale hosei	2023-07-13	02:09:51	1516	31.04835	1	195	4585.143543	0.50505
1	Haematortyx sanguiniceps	2023-04-24	09:53:49	1516	31.04835	1	195	4585.143543	0.50505
1	Haematortyx sanguiniceps	2023-04-29	09:23:15	1516	31.04835	1	195	4585.143543	0.50505
1	Haematortyx sanguiniceps	2023-05-02	09:42:26	1516	31.04835	1	195	4585.143543	0.50505
1	Haematortyx sanguiniceps	2023-05-04	09:05:56	1516	31.04835	1	195	4585.143543	0.50505
1	Helarctos malayanus	2023-06-13	14:10:59	1516	31.04835	1	195	4585.143543	0.50505
1	Helarctos malayanus	2023-07-01	16:03:55	1516	31.04835	1	195	4585.143543	0.50505
1	Hemigalus derbyanus	2023-06-12	01:17:20	1516	31.04835	1	195	4585.143543	0.50505
1	Hemigalus derbyanus	2023-06-12	02:21:45	1516	31.04835	1	195	4585.143543	0.50505
1	Hemigalus derbyanus	2023-06-18	20:22:19	1516	31.04835	1	195	4585.143543	0.50505
1	Herpestes brachyurus	2023-06-06	10:32:04	1516	31.04835	1	195	4585.143543	0.50505
1	Hystrix brachyura	2023-04-26	04:18:11	1516	31.04835	1	195	4585.143543	0.50505
1	Hystrix brachyura	2023-05-02	04:16:31	1516	31.04835	1	195	4585.143543	0.50505
1	Hystrix brachyura	2023-05-28	04:27:29	1516	31.04835	1	195	4585.143543	0.50505
1	Hystrix brachyura	2023-06-25	23:05:53	1516	31.04835	1	195	4585.143543	0.50505
1	Hystrix brachyura	2023-07-29	02:27:27	1516	31.04835	1	195	4585.143543	0.50505
1	Macaca nemestrina	2023-04-29	13:56:26	1516	31.04835	1	195	4585.143543	0.50505
1	Macaca nemestrina	2023-05-19	09:09:22	1516	31.04835	1	195	4585.143543	0.50505
1	Macaca nemestrina	2023-06-12	11:05:48	1516	31.04835	1	195	4585.143543	0.50505
1	Macaca nemestrina	2023-06-15	11:15:31	1516	31.04835	1	195	4585.143543	0.50505
1	Macaca nemestrina	2023-06-17	15:23:09	1516	31.04835	1	195	4585.143543	0.50505
1	Macaca nemestrina	2023-06-20	14:49:18	1516	31.04835	1	195	4585.143543	0.50505
1	Macaca nemestrina	2023-06-25	10:24:04	1516	31.04835	1	195	4585.143543	0.50505
1	Macaca nemestrina	2023-07-02	10:23:32	1516	31.04835	1	195	4585.143543	0.50505
1	Macaca nemestrina	2023-07-07	11:23:35	1516	31.04835	1	195	4585.143543	0.50505
1	Martes flavigula	2023-04-23	05:41:29	1516	31.04835	1	195	4585.143543	0.50505
1	Martes flavigula	2023-06-13	11:41:55	1516	31.04835	1	195	4585.143543	0.50505
1	Martes flavigula	2023-06-21	13:17:25	1516	31.04835	1	195	4585.143543	0.50505
1	Martes flavigula	2023-07-03	09:33:57	1516	31.04835	1	195	4585.143543	0.50505
1	Martes flavigula	2023-07-08	07:13:20	1516	31.04835	1	195	4585.143543	0.50505
1	Martes flavigula	2023-07-26	06:58:18	1516	31.04835	1	195	4585.143543	0.50505
1	Muntiacus muntjak	2023-04-20	17:30:59	1516	31.04835	1	195	4585.143543	0.50505
1	Muntiacus muntjak	2023-05-08	23:31:50	1516	31.04835	1	195	4585.143543	0.50505
1	Muntiacus muntjak	2023-05-11	00:06:03	1516	31.04835	1	195	4585.143543	0.50505
1	Muntiacus muntjak	2023-05-14	18:00:00	1516	31.04835	1	195	4585.143543	0.50505
1	Muntiacus muntjak	2023-05-17	10:12:26	1516	31.04835	1	195	4585.143543	0.50505
1	Muntiacus muntjak	2023-05-19	06:47:36	1516	31.04835	1	195	4585.143543	0.50505
1	Muntiacus muntjak	2023-05-20	16:18:40	1516	31.04835	1	195	4585.143543	0.50505
1	Muntiacus muntjak	2023-05-21	12:21:06	1516	31.04835	1	195	4585.143543	0.50505
1	Muntiacus muntjak	2023-05-24	15:54:18	1516	31.04835	1	195	4585.143543	0.50505
1	Muntiacus muntjak	2023-05-26	16:10:43	1516	31.04835	1	195	4585.143543	0.50505
1	Muntiacus muntjak	2023-05-28	13:06:30	1516	31.04835	1	195	4585.143543	0.50505
1	Muntiacus muntjak	2023-06-01	13:25:50	1516	31.04835	1	195	4585.143543	0.50505
1	Muntiacus muntjak	2023-06-02	17:57:50	1516	31.04835	1	195	4585.143543	0.50505
1	Muntiacus muntjak	2023-06-11	05:28:23	1516	31.04835	1	195	4585.143543	0.50505
1	Muntiacus muntjak	2023-06-20	18:18:04	1516	31.04835	1	195	4585.143543	0.50505
1	Muntiacus muntjak	2023-06-22	16:27:12	1516	31.04835	1	195	4585.143543	0.50505
1	Muntiacus muntjak	2023-06-24	18:30:34	1516	31.04835	1	195	4585.143543	0.50505
1	Muntiacus muntjak	2023-06-27	23:30:45	1516	31.04835	1	195	4585.143543	0.50505
1	Muntiacus muntjak	2023-06-28	15:39:36	1516	31.04835	1	195	4585.143543	0.50505
1	Muntiacus muntjak	2023-07-05	16:43:13	1516	31.04835	1	195	4585.143543	0.50505
1	Muntiacus muntjak	2023-07-10	00:21:10	1516	31.04835	1	195	4585.143543	0.50505
1	Muntiacus muntjak	2023-07-13	12:01:48	1516	31.04835	1	195	4585.143543	0.50505
1	Muntiacus muntjak	2023-07-16	11:55:29	1516	31.04835	1	195	4585.143543	0.50505
1	Muntiacus muntjak	2023-07-17	13:51:05	1516	31.04835	1	195	4585.143543	0.50505
1	Muntiacus muntjak	2023-07-26	16:44:35	1516	31.04835	1	195	4585.143543	0.50505
1	Muntiacus muntjak	2023-07-27	06:08:46	1516	31.04835	1	195	4585.143543	0.50505
1	Muntiacus muntjak	2023-07-27	17:06:42	1516	31.04835	1	195	4585.143543	0.50505
1	Muntiacus muntjak	2023-07-31	17:10:42	1516	31.04835	1	195	4585.143543	0.50505
1	Muntiacus muntjak	2023-08-01	18:13:17	1516	31.04835	1	195	4585.143543	0.50505
1	Mustela nudipes	2023-05-31	10:36:30	1516	31.04835	1	195	4585.143543	0.50505
1	Paguma larvata	2023-07-10	17:21:53	1516	31.04835	1	195	4585.143543	0.50505
1	Paguma larvata	2023-07-26	19:13:37	1516	31.04835	1	195	4585.143543	0.50505
1	Pardofelis marmorata	2023-05-21	15:03:30	1516	31.04835	1	195	4585.143543	0.50505
1	Pardofelis marmorata	2023-05-22	09:55:02	1516	31.04835	1	195	4585.143543	0.50505
1	Prionodon linsang	2023-07-21	21:58:59	1516	31.04835	1	195	4585.143543	0.50505
1	rat spp	2023-02-22	22:42:32	1516	31.04835	1	195	4585.143543	0.50505
1	rat spp	2023-03-06	01:24:55	1516	31.04835	1	195	4585.143543	0.50505
1	rat spp	2023-03-12	21:05:14	1516	31.04835	1	195	4585.143543	0.50505
1	rat spp	2023-03-17	20:33:56	1516	31.04835	1	195	4585.143543	0.50505
1	rat spp	2023-03-17	21:54:01	1516	31.04835	1	195	4585.143543	0.50505
1	rat spp	2023-03-17	23:45:22	1516	31.04835	1	195	4585.143543	0.50505
1	rat spp	2023-03-19	22:20:02	1516	31.04835	1	195	4585.143543	0.50505
1	rat spp	2023-03-25	21:59:16	1516	31.04835	1	195	4585.143543	0.50505
1	rat spp	2023-03-27	20:54:14	1516	31.04835	1	195	4585.143543	0.50505
1	rat spp	2023-03-28	23:47:44	1516	31.04835	1	195	4585.143543	0.50505
1	rat spp	2023-03-29	22:03:36	1516	31.04835	1	195	4585.143543	0.50505
1	rat spp	2023-03-30	01:23:32	1516	31.04835	1	195	4585.143543	0.50505
1	rat spp	2023-04-05	19:49:14	1516	31.04835	1	195	4585.143543	0.50505
1	rat spp	2023-04-13	19:40:46	1516	31.04835	1	195	4585.143543	0.50505
1	rat spp	2023-04-16	23:32:54	1516	31.04835	1	195	4585.143543	0.50505
1	rat spp	2023-04-23	21:00:24	1516	31.04835	1	195	4585.143543	0.50505
1	rat spp	2023-04-30	00:32:30	1516	31.04835	1	195	4585.143543	0.50505
1	rat spp	2023-05-01	22:43:51	1516	31.04835	1	195	4585.143543	0.50505
1	rat spp	2023-05-02	15:20:09	1516	31.04835	1	195	4585.143543	0.50505
1	rat spp	2023-05-03	07:39:21	1516	31.04835	1	195	4585.143543	0.50505
1	rat spp	2023-05-09	05:29:38	1516	31.04835	1	195	4585.143543	0.50505
1	rat spp	2023-05-10	21:06:18	1516	31.04835	1	195	4585.143543	0.50505
1	rat spp	2023-05-11	20:55:35	1516	31.04835	1	195	4585.143543	0.50505
1	rat spp	2023-05-15	20:35:00	1516	31.04835	1	195	4585.143543	0.50505
1	rat spp	2023-05-15	21:55:18	1516	31.04835	1	195	4585.143543	0.50505
1	rat spp	2023-05-15	23:46:21	1516	31.04835	1	195	4585.143543	0.50505
1	rat spp	2023-05-16	23:00:30	1516	31.04835	1	195	4585.143543	0.50505
1	rat spp	2023-05-17	22:21:04	1516	31.04835	1	195	4585.143543	0.50505
1	rat spp	2023-05-18	21:00:16	1516	31.04835	1	195	4585.143543	0.50505
1	rat spp	2023-05-21	20:16:18	1516	31.04835	1	195	4585.143543	0.50505
1	rat spp	2023-05-23	05:04:45	1516	31.04835	1	195	4585.143543	0.50505
1	rat spp	2023-05-23	22:00:33	1516	31.04835	1	195	4585.143543	0.50505
1	rat spp	2023-05-25	00:09:47	1516	31.04835	1	195	4585.143543	0.50505
1	rat spp	2023-05-25	20:55:35	1516	31.04835	1	195	4585.143543	0.50505
1	rat spp	2023-05-26	23:48:39	1516	31.04835	1	195	4585.143543	0.50505
1	rat spp	2023-05-27	22:04:48	1516	31.04835	1	195	4585.143543	0.50505
1	rat spp	2023-05-28	01:24:44	1516	31.04835	1	195	4585.143543	0.50505
1	rat spp	2023-05-29	01:57:35	1516	31.04835	1	195	4585.143543	0.50505
1	rat spp	2023-05-29	23:17:25	1516	31.04835	1	195	4585.143543	0.50505
1	rat spp	2023-06-02	20:49:15	1516	31.04835	1	195	4585.143543	0.50505
1	rat spp	2023-06-03	19:50:19	1516	31.04835	1	195	4585.143543	0.50505
1	rat spp	2023-06-04	22:37:07	1516	31.04835	1	195	4585.143543	0.50505
1	rat spp	2023-06-08	21:01:31	1516	31.04835	1	195	4585.143543	0.50505
1	rat spp	2023-06-11	19:41:48	1516	31.04835	1	195	4585.143543	0.50505
1	rat spp	2023-06-12	19:57:33	1516	31.04835	1	195	4585.143543	0.50505
1	rat spp	2023-06-14	23:34:00	1516	31.04835	1	195	4585.143543	0.50505
1	rat spp	2023-06-16	23:51:43	1516	31.04835	1	195	4585.143543	0.50505
1	rat spp	2023-06-24	23:08:38	1516	31.04835	1	195	4585.143543	0.50505
1	rat spp	2023-06-28	03:09:22	1516	31.04835	1	195	4585.143543	0.50505
1	rat spp	2023-06-29	22:44:57	1516	31.04835	1	195	4585.143543	0.50505
1	rat spp	2023-07-04	19:39:57	1516	31.04835	1	195	4585.143543	0.50505
1	rat spp	2023-07-06	00:57:25	1516	31.04835	1	195	4585.143543	0.50505
1	rat spp	2023-07-06	20:14:12	1516	31.04835	1	195	4585.143543	0.50505
1	rat spp	2023-07-20	02:18:15	1516	31.04835	1	195	4585.143543	0.50505
1	rat spp	2023-07-25	23:47:55	1516	31.04835	1	195	4585.143543	0.50505
1	squirrel spp	2023-03-14	05:59:42	1516	31.04835	1	195	4585.143543	0.50505
1	squirrel spp	2023-04-19	13:33:11	1516	31.04835	1	195	4585.143543	0.50505
1	squirrel spp	2023-04-27	08:44:45	1516	31.04835	1	195	4585.143543	0.50505
1	squirrel spp	2023-04-29	12:54:22	1516	31.04835	1	195	4585.143543	0.50505
1	squirrel spp	2023-05-03	06:12:30	1516	31.04835	1	195	4585.143543	0.50505
1	squirrel spp	2023-05-21	07:00:08	1516	31.04835	1	195	4585.143543	0.50505
1	squirrel spp	2023-05-25	13:12:40	1516	31.04835	1	195	4585.143543	0.50505
1	squirrel spp	2023-07-05	14:13:52	1516	31.04835	1	195	4585.143543	0.50505
1	squirrel spp	2023-07-30	07:32:03	1516	31.04835	1	195	4585.143543	0.50505
1	squirrel spp	2023-08-01	12:17:03	1516	31.04835	1	195	4585.143543	0.50505
1	Trichys fasciculata	2023-04-21	00:26:56	1516	31.04835	1	195	4585.143543	0.50505
1	Trichys fasciculata	2023-05-08	19:49:58	1516	31.04835	1	195	4585.143543	0.50505
1	Trichys fasciculata	2023-05-20	01:50:33	1516	31.04835	1	195	4585.143543	0.50505
1	Trichys fasciculata	2023-05-27	01:37:57	1516	31.04835	1	195	4585.143543	0.50505
1	Trichys fasciculata	2023-05-30	02:35:14	1516	31.04835	1	195	4585.143543	0.50505
1	Trichys fasciculata	2023-06-16	01:42:10	1516	31.04835	1	195	4585.143543	0.50505
1	Trichys fasciculata	2023-07-28	02:04:02	1516	31.04835	1	195	4585.143543	0.50505
10	Arborophila hyperythra	2023-06-27	17:26:32	1760	22.31591	2592.2	201	5943.52569	0.51916
10	Diplogale hosei	2023-05-13	22:16:44	1760	22.31591	2592.2	201	5943.52569	0.51916
10	Diplogale hosei	2023-05-15	22:07:47	1760	22.31591	2592.2	201	5943.52569	0.51916
10	Diplogale hosei	2023-05-16	00:45:53	1760	22.31591	2592.2	201	5943.52569	0.51916
10	Diplogale hosei	2023-06-24	02:24:59	1760	22.31591	2592.2	201	5943.52569	0.51916
10	Diplogale hosei	2023-07-15	04:23:29	1760	22.31591	2592.2	201	5943.52569	0.51916
10	Diplogale hosei	2023-08-04	19:15:05	1760	22.31591	2592.2	201	5943.52569	0.51916
10	Hemigalus derbyanus	2023-05-05	20:27:59	1760	22.31591	2592.2	201	5943.52569	0.51916
10	Hemigalus derbyanus	2023-05-13	01:34:50	1760	22.31591	2592.2	201	5943.52569	0.51916
10	Hemigalus derbyanus	2023-05-18	02:26:31	1760	22.31591	2592.2	201	5943.52569	0.51916
10	Hemigalus derbyanus	2023-05-28	02:25:25	1760	22.31591	2592.2	201	5943.52569	0.51916
10	Hemigalus derbyanus	2023-05-30	04:27:38	1760	22.31591	2592.2	201	5943.52569	0.51916
10	Hemigalus derbyanus	2023-06-07	04:16:59	1760	22.31591	2592.2	201	5943.52569	0.51916
10	Hemigalus derbyanus	2023-06-11	02:57:05	1760	22.31591	2592.2	201	5943.52569	0.51916
10	Hemigalus derbyanus	2023-06-30	00:37:00	1760	22.31591	2592.2	201	5943.52569	0.51916
10	Hemigalus derbyanus	2023-06-30	04:41:36	1760	22.31591	2592.2	201	5943.52569	0.51916
10	Hemigalus derbyanus	2023-07-01	04:37:55	1760	22.31591	2592.2	201	5943.52569	0.51916
10	Hemigalus derbyanus	2023-07-03	04:43:50	1760	22.31591	2592.2	201	5943.52569	0.51916
10	Hemigalus derbyanus	2023-07-13	01:18:37	1760	22.31591	2592.2	201	5943.52569	0.51916
10	Hemigalus derbyanus	2023-07-15	02:40:38	1760	22.31591	2592.2	201	5943.52569	0.51916
10	Hemigalus derbyanus	2023-07-22	04:12:49	1760	22.31591	2592.2	201	5943.52569	0.51916
10	Hemigalus derbyanus	2023-07-26	02:08:01	1760	22.31591	2592.2	201	5943.52569	0.51916
10	Hemigalus derbyanus	2023-07-27	03:50:22	1760	22.31591	2592.2	201	5943.52569	0.51916
10	Hemigalus derbyanus	2023-08-01	23:15:39	1760	22.31591	2592.2	201	5943.52569	0.51916
10	Herpestes brachyurus	2023-05-06	17:36:54	1760	22.31591	2592.2	201	5943.52569	0.51916
10	Herpestes brachyurus	2023-05-07	08:46:53	1760	22.31591	2592.2	201	5943.52569	0.51916
10	Herpestes brachyurus	2023-05-17	08:28:34	1760	22.31591	2592.2	201	5943.52569	0.51916
10	Herpestes brachyurus	2023-05-31	12:10:25	1760	22.31591	2592.2	201	5943.52569	0.51916
10	Herpestes brachyurus	2023-07-01	17:18:10	1760	22.31591	2592.2	201	5943.52569	0.51916
10	Herpestes brachyurus	2023-08-02	17:39:49	1760	22.31591	2592.2	201	5943.52569	0.51916
10	Herpestes semitorquatus semitorquatus	2023-07-22	07:47:13	1760	22.31591	2592.2	201	5943.52569	0.51916
10	Herpestes semitorquatus semitorquatus	2023-08-02	12:50:58	1760	22.31591	2592.2	201	5943.52569	0.51916
10	Hystrix brachyura	2023-07-16	22:07:39	1760	22.31591	2592.2	201	5943.52569	0.51916
10	Macaca nemestrina	2023-05-01	17:04:59	1760	22.31591	2592.2	201	5943.52569	0.51916
10	Macaca nemestrina	2023-05-17	12:28:45	1760	22.31591	2592.2	201	5943.52569	0.51916
10	Macaca nemestrina	2023-06-20	08:26:48	1760	22.31591	2592.2	201	5943.52569	0.51916
10	Macaca nemestrina	2023-06-27	13:08:34	1760	22.31591	2592.2	201	5943.52569	0.51916
10	Macaca nemestrina	2023-07-02	10:15:01	1760	22.31591	2592.2	201	5943.52569	0.51916
10	Macaca nemestrina	2023-07-04	08:54:23	1760	22.31591	2592.2	201	5943.52569	0.51916
10	Macaca nemestrina	2023-07-13	15:02:54	1760	22.31591	2592.2	201	5943.52569	0.51916
10	Macaca nemestrina	2023-07-29	07:56:39	1760	22.31591	2592.2	201	5943.52569	0.51916
10	Macaca nemestrina	2023-08-05	11:30:45	1760	22.31591	2592.2	201	5943.52569	0.51916
10	Martes flavigula	2023-06-04	17:04:19	1760	22.31591	2592.2	201	5943.52569	0.51916
10	Martes flavigula	2023-06-04	18:26:31	1760	22.31591	2592.2	201	5943.52569	0.51916
10	Martes flavigula	2023-06-13	10:47:31	1760	22.31591	2592.2	201	5943.52569	0.51916
10	Martes flavigula	2023-06-17	11:39:46	1760	22.31591	2592.2	201	5943.52569	0.51916
10	Martes flavigula	2023-06-24	16:39:53	1760	22.31591	2592.2	201	5943.52569	0.51916
10	Martes flavigula	2023-06-26	13:42:32	1760	22.31591	2592.2	201	5943.52569	0.51916
10	Martes flavigula	2023-06-29	10:20:38	1760	22.31591	2592.2	201	5943.52569	0.51916
10	Martes flavigula	2023-07-06	16:48:05	1760	22.31591	2592.2	201	5943.52569	0.51916
10	Martes flavigula	2023-07-09	07:53:08	1760	22.31591	2592.2	201	5943.52569	0.51916
10	Martes flavigula	2023-07-09	11:18:49	1760	22.31591	2592.2	201	5943.52569	0.51916
10	Martes flavigula	2023-07-09	17:35:53	1760	22.31591	2592.2	201	5943.52569	0.51916
10	Martes flavigula	2023-07-10	07:56:17	1760	22.31591	2592.2	201	5943.52569	0.51916
10	Martes flavigula	2023-07-13	16:02:27	1760	22.31591	2592.2	201	5943.52569	0.51916
10	Martes flavigula	2023-08-05	15:35:56	1760	22.31591	2592.2	201	5943.52569	0.51916
10	Muntiacus muntjak	2023-05-18	15:34:28	1760	22.31591	2592.2	201	5943.52569	0.51916
10	Muntiacus muntjak	2023-05-27	07:13:16	1760	22.31591	2592.2	201	5943.52569	0.51916
10	Muntiacus muntjak	2023-05-28	19:55:30	1760	22.31591	2592.2	201	5943.52569	0.51916
10	Muntiacus muntjak	2023-06-06	08:01:22	1760	22.31591	2592.2	201	5943.52569	0.51916
10	Muntiacus muntjak	2023-06-24	07:47:38	1760	22.31591	2592.2	201	5943.52569	0.51916
10	Muntiacus muntjak	2023-06-26	07:09:53	1760	22.31591	2592.2	201	5943.52569	0.51916
10	Muntiacus muntjak	2023-06-27	18:18:35	1760	22.31591	2592.2	201	5943.52569	0.51916
10	Muntiacus muntjak	2023-07-06	11:39:31	1760	22.31591	2592.2	201	5943.52569	0.51916
10	Muntiacus muntjak	2023-07-11	17:33:17	1760	22.31591	2592.2	201	5943.52569	0.51916
10	Muntiacus muntjak	2023-07-23	06:50:32	1760	22.31591	2592.2	201	5943.52569	0.51916
10	Muntiacus muntjak	2023-07-29	12:24:50	1760	22.31591	2592.2	201	5943.52569	0.51916
10	Muntiacus muntjak	2023-08-01	22:12:27	1760	22.31591	2592.2	201	5943.52569	0.51916
10	Muntiacus muntjak	2023-08-02	18:27:28	1760	22.31591	2592.2	201	5943.52569	0.51916
10	Paguma larvata	2023-05-28	04:05:24	1760	22.31591	2592.2	201	5943.52569	0.51916
10	Paguma larvata	2023-07-22	00:19:32	1760	22.31591	2592.2	201	5943.52569	0.51916
10	Paguma larvata	2023-07-29	04:47:29	1760	22.31591	2592.2	201	5943.52569	0.51916
10	Paguma larvata	2023-07-31	02:50:23	1760	22.31591	2592.2	201	5943.52569	0.51916
10	Pardofelis marmorata	2023-07-25	12:53:20	1760	22.31591	2592.2	201	5943.52569	0.51916
10	Presbytis rubicunda ignita	2023-05-23	10:12:10	1760	22.31591	2592.2	201	5943.52569	0.51916
10	Prionodon linsang	2023-06-08	22:42:38	1760	22.31591	2592.2	201	5943.52569	0.51916
10	Prionodon linsang	2023-08-06	23:23:06	1760	22.31591	2592.2	201	5943.52569	0.51916
10	squirrel spp	2023-04-30	06:11:55	1760	22.31591	2592.2	201	5943.52569	0.51916
10	squirrel spp	2023-07-28	09:03:05	1760	22.31591	2592.2	201	5943.52569	0.51916
10	Trichys fasciculata	2023-05-07	19:54:38	1760	22.31591	2592.2	201	5943.52569	0.51916
10	Trichys fasciculata	2023-05-09	20:38:02	1760	22.31591	2592.2	201	5943.52569	0.51916
10	Trichys fasciculata	2023-05-10	21:19:52	1760	22.31591	2592.2	201	5943.52569	0.51916
10	Trichys fasciculata	2023-05-22	20:53:19	1760	22.31591	2592.2	201	5943.52569	0.51916
10	Trichys fasciculata	2023-05-30	03:19:09	1760	22.31591	2592.2	201	5943.52569	0.51916
10	Trichys fasciculata	2023-06-01	03:29:12	1760	22.31591	2592.2	201	5943.52569	0.51916
10	Trichys fasciculata	2023-06-16	21:17:20	1760	22.31591	2592.2	201	5943.52569	0.51916
10	Trichys fasciculata	2023-07-07	20:20:01	1760	22.31591	2592.2	201	5943.52569	0.51916
10	Trichys fasciculata	2023-07-20	20:59:33	1760	22.31591	2592.2	201	5943.52569	0.51916
10	Trichys fasciculata	2023-07-28	02:47:35	1760	22.31591	2592.2	201	5943.52569	0.51916
11	Hemigalus derbyanus	2023-05-08	22:03:44	1425	27.64055	1436.7	50	4630.888538	0.55921
11	Hemigalus derbyanus	2023-05-25	22:49:33	1425	27.64055	1436.7	50	4630.888538	0.55921
11	Hemigalus derbyanus	2023-05-30	00:47:38	1425	27.64055	1436.7	50	4630.888538	0.55921
11	Hemigalus derbyanus	2023-05-31	02:19:56	1425	27.64055	1436.7	50	4630.888538	0.55921
11	Hemigalus derbyanus	2023-06-01	00:50:10	1425	27.64055	1436.7	50	4630.888538	0.55921
11	Hemigalus derbyanus	2023-06-06	02:06:18	1425	27.64055	1436.7	50	4630.888538	0.55921
11	Hemigalus derbyanus	2023-06-07	02:34:34	1425	27.64055	1436.7	50	4630.888538	0.55921
11	Hemigalus derbyanus	2023-06-09	02:39:51	1425	27.64055	1436.7	50	4630.888538	0.55921
11	Hemigalus derbyanus	2023-06-10	03:05:33	1425	27.64055	1436.7	50	4630.888538	0.55921
11	Hemigalus derbyanus	2023-06-11	03:15:21	1425	27.64055	1436.7	50	4630.888538	0.55921
11	Hemigalus derbyanus	2023-06-21	03:35:51	1425	27.64055	1436.7	50	4630.888538	0.55921
11	Hemigalus derbyanus	2023-06-26	04:13:24	1425	27.64055	1436.7	50	4630.888538	0.55921
11	Hemigalus derbyanus	2023-07-18	19:06:38	1425	27.64055	1436.7	50	4630.888538	0.55921
11	Hemigalus derbyanus	2023-07-19	20:10:26	1425	27.64055	1436.7	50	4630.888538	0.55921
11	Hemigalus derbyanus	2023-07-24	04:05:59	1425	27.64055	1436.7	50	4630.888538	0.55921
11	Hemigalus derbyanus	2023-07-24	19:17:46	1425	27.64055	1436.7	50	4630.888538	0.55921
11	Hemigalus derbyanus	2023-07-25	21:46:21	1425	27.64055	1436.7	50	4630.888538	0.55921
11	Hemigalus derbyanus	2023-07-26	03:41:04	1425	27.64055	1436.7	50	4630.888538	0.55921
11	Hemigalus derbyanus	2023-07-27	03:13:09	1425	27.64055	1436.7	50	4630.888538	0.55921
11	Hemigalus derbyanus	2023-07-28	04:00:26	1425	27.64055	1436.7	50	4630.888538	0.55921
11	Hemigalus derbyanus	2023-07-29	03:56:35	1425	27.64055	1436.7	50	4630.888538	0.55921
11	Hemigalus derbyanus	2023-07-31	03:42:49	1425	27.64055	1436.7	50	4630.888538	0.55921
11	Hemigalus derbyanus	2023-07-31	19:21:29	1425	27.64055	1436.7	50	4630.888538	0.55921
11	Hemigalus derbyanus	2023-08-06	03:04:14	1425	27.64055	1436.7	50	4630.888538	0.55921
11	Hemigalus derbyanus	2023-08-07	02:26:58	1425	27.64055	1436.7	50	4630.888538	0.55921
11	Macaca nemestrina	2023-06-01	12:17:08	1425	27.64055	1436.7	50	4630.888538	0.55921
11	Macaca nemestrina	2023-06-14	12:14:01	1425	27.64055	1436.7	50	4630.888538	0.55921
11	Macaca nemestrina	2023-07-26	13:35:50	1425	27.64055	1436.7	50	4630.888538	0.55921
11	Muntiacus muntjak	2023-06-19	08:37:59	1425	27.64055	1436.7	50	4630.888538	0.55921
11	Muntiacus muntjak	2023-06-26	11:13:11	1425	27.64055	1436.7	50	4630.888538	0.55921
11	Muntiacus muntjak	2023-07-05	06:54:06	1425	27.64055	1436.7	50	4630.888538	0.55921
11	Muntiacus muntjak	2023-07-17	10:57:54	1425	27.64055	1436.7	50	4630.888538	0.55921
11	Muntiacus muntjak	2023-08-02	13:05:26	1425	27.64055	1436.7	50	4630.888538	0.55921
11	Prionailurus javanensis	2023-05-18	03:05:44	1425	27.64055	1436.7	50	4630.888538	0.55921
11	Prionailurus javanensis	2023-06-12	22:53:00	1425	27.64055	1436.7	50	4630.888538	0.55921
11	rat spp	2023-05-03	21:54:13	1425	27.64055	1436.7	50	4630.888538	0.55921
11	rat spp	2023-05-04	04:07:53	1425	27.64055	1436.7	50	4630.888538	0.55921
11	rat spp	2023-05-16	03:54:04	1425	27.64055	1436.7	50	4630.888538	0.55921
11	rat spp	2023-08-03	19:31:59	1425	27.64055	1436.7	50	4630.888538	0.55921
11	Rheithrosciurus macrotis	2023-06-04	11:32:47	1425	27.64055	1436.7	50	4630.888538	0.55921
11	Rheithrosciurus macrotis	2023-06-26	10:10:55	1425	27.64055	1436.7	50	4630.888538	0.55921
11	Trichys fasciculata	2023-06-20	01:31:23	1425	27.64055	1436.7	50	4630.888538	0.55921
11	Trichys fasciculata	2023-07-08	21:54:30	1425	27.64055	1436.7	50	4630.888538	0.55921
11	Trichys fasciculata	2023-07-19	00:12:38	1425	27.64055	1436.7	50	4630.888538	0.55921
11	Trichys fasciculata	2023-07-21	22:43:17	1425	27.64055	1436.7	50	4630.888538	0.55921
12	Diplogale hosei	2023-07-11	01:10:03	1402	24.41311	2874.4	281	10667.25981	0.38316
12	Hystrix brachyura	2023-05-02	00:59:26	1402	24.41311	2874.4	281	10667.25981	0.38316
12	Hystrix brachyura	2023-05-02	19:36:11	1402	24.41311	2874.4	281	10667.25981	0.38316
12	Neofelis diardi	2023-05-28	20:27:00	1402	24.41311	2874.4	281	10667.25981	0.38316
12	Paguma larvata	2023-04-09	01:12:17	1402	24.41311	2874.4	281	10667.25981	0.38316
12	Paguma larvata	2023-04-09	18:54:46	1402	24.41311	2874.4	281	10667.25981	0.38316
12	Paguma larvata	2023-04-16	05:27:42	1402	24.41311	2874.4	281	10667.25981	0.38316
12	Paguma larvata	2023-07-11	02:46:58	1402	24.41311	2874.4	281	10667.25981	0.38316
12	Prionodon linsang	2023-05-10	21:07:49	1402	24.41311	2874.4	281	10667.25981	0.38316
13	Arctictis binturong	2023-06-03	05:12:30	1120	13.60147	2100.2	92	10096.75835	0.48253
13	Argus pheasant	2023-04-13	18:00:06	1120	13.60147	2100.2	92	10096.75835	0.48253
13	Argus pheasant	2023-04-17	18:08:00	1120	13.60147	2100.2	92	10096.75835	0.48253
13	Argus pheasant	2023-05-03	10:07:28	1120	13.60147	2100.2	92	10096.75835	0.48253
13	Argus pheasant	2023-05-10	17:41:27	1120	13.60147	2100.2	92	10096.75835	0.48253
13	Argus pheasant	2023-05-11	06:51:37	1120	13.60147	2100.2	92	10096.75835	0.48253
13	Argus pheasant	2023-05-11	17:40:55	1120	13.60147	2100.2	92	10096.75835	0.48253
13	Argus pheasant	2023-05-12	07:04:03	1120	13.60147	2100.2	92	10096.75835	0.48253
13	Argus pheasant	2023-05-14	06:45:48	1120	13.60147	2100.2	92	10096.75835	0.48253
13	Argus pheasant	2023-05-19	09:50:55	1120	13.60147	2100.2	92	10096.75835	0.48253
13	Argus pheasant	2023-06-03	08:02:32	1120	13.60147	2100.2	92	10096.75835	0.48253
13	Argus pheasant	2023-06-06	06:41:12	1120	13.60147	2100.2	92	10096.75835	0.48253
13	Argus pheasant	2023-06-10	06:39:04	1120	13.60147	2100.2	92	10096.75835	0.48253
13	Argus pheasant	2023-06-13	13:33:31	1120	13.60147	2100.2	92	10096.75835	0.48253
13	Argus pheasant	2023-06-16	17:42:41	1120	13.60147	2100.2	92	10096.75835	0.48253
13	Argus pheasant	2023-06-19	06:50:54	1120	13.60147	2100.2	92	10096.75835	0.48253
13	Argus pheasant	2023-06-27	07:12:27	1120	13.60147	2100.2	92	10096.75835	0.48253
13	Argus pheasant	2023-06-29	09:18:04	1120	13.60147	2100.2	92	10096.75835	0.48253
13	Argus pheasant	2023-06-29	17:36:33	1120	13.60147	2100.2	92	10096.75835	0.48253
13	Argus pheasant	2023-06-30	06:48:21	1120	13.60147	2100.2	92	10096.75835	0.48253
13	Argus pheasant	2023-07-08	17:46:35	1120	13.60147	2100.2	92	10096.75835	0.48253
13	Argus pheasant	2023-07-11	07:08:48	1120	13.60147	2100.2	92	10096.75835	0.48253
13	Argus pheasant	2023-07-12	10:41:27	1120	13.60147	2100.2	92	10096.75835	0.48253
13	Argus pheasant	2023-07-13	06:43:52	1120	13.60147	2100.2	92	10096.75835	0.48253
13	Haematortyx sanguiniceps	2023-04-17	06:57:34	1120	13.60147	2100.2	92	10096.75835	0.48253
13	Haematortyx sanguiniceps	2023-06-19	09:08:05	1120	13.60147	2100.2	92	10096.75835	0.48253
13	Helarctos malayanus	2023-05-25	18:46:58	1120	13.60147	2100.2	92	10096.75835	0.48253
13	Hemigalus derbyanus	2023-05-03	19:19:34	1120	13.60147	2100.2	92	10096.75835	0.48253
13	Hemigalus derbyanus	2023-05-14	00:02:08	1120	13.60147	2100.2	92	10096.75835	0.48253
13	Hemigalus derbyanus	2023-05-21	22:40:57	1120	13.60147	2100.2	92	10096.75835	0.48253
13	Hemigalus derbyanus	2023-05-29	20:52:06	1120	13.60147	2100.2	92	10096.75835	0.48253
13	Hemigalus derbyanus	2023-06-04	21:42:46	1120	13.60147	2100.2	92	10096.75835	0.48253
13	Hemigalus derbyanus	2023-06-08	02:41:25	1120	13.60147	2100.2	92	10096.75835	0.48253
13	Hemigalus derbyanus	2023-06-14	20:55:09	1120	13.60147	2100.2	92	10096.75835	0.48253
13	Hemigalus derbyanus	2023-07-13	23:15:27	1120	13.60147	2100.2	92	10096.75835	0.48253
13	Herpestes brachyurus	2023-05-21	17:09:51	1120	13.60147	2100.2	92	10096.75835	0.48253
13	Herpestes brachyurus	2023-05-25	17:34:08	1120	13.60147	2100.2	92	10096.75835	0.48253
13	Herpestes semitorquatus semitorquatus	2023-04-09	17:10:02	1120	13.60147	2100.2	92	10096.75835	0.48253
13	Herpestes semitorquatus semitorquatus	2023-06-28	16:31:47	1120	13.60147	2100.2	92	10096.75835	0.48253
13	Hystrix brachyura	2023-04-13	00:06:17	1120	13.60147	2100.2	92	10096.75835	0.48253
13	Hystrix brachyura	2023-04-13	20:32:37	1120	13.60147	2100.2	92	10096.75835	0.48253
13	Hystrix brachyura	2023-04-14	00:35:50	1120	13.60147	2100.2	92	10096.75835	0.48253
13	Hystrix brachyura	2023-04-15	21:15:23	1120	13.60147	2100.2	92	10096.75835	0.48253
13	Hystrix brachyura	2023-04-16	22:44:35	1120	13.60147	2100.2	92	10096.75835	0.48253
13	Hystrix brachyura	2023-04-17	00:17:59	1120	13.60147	2100.2	92	10096.75835	0.48253
13	Hystrix brachyura	2023-04-17	21:37:33	1120	13.60147	2100.2	92	10096.75835	0.48253
13	Hystrix brachyura	2023-04-23	18:57:01	1120	13.60147	2100.2	92	10096.75835	0.48253
13	Hystrix brachyura	2023-04-28	02:20:23	1120	13.60147	2100.2	92	10096.75835	0.48253
13	Hystrix brachyura	2023-05-02	20:59:24	1120	13.60147	2100.2	92	10096.75835	0.48253
13	Hystrix brachyura	2023-05-05	00:32:19	1120	13.60147	2100.2	92	10096.75835	0.48253
13	Hystrix brachyura	2023-05-09	21:57:18	1120	13.60147	2100.2	92	10096.75835	0.48253
13	Hystrix brachyura	2023-05-12	20:13:16	1120	13.60147	2100.2	92	10096.75835	0.48253
13	Hystrix brachyura	2023-05-20	02:20:30	1120	13.60147	2100.2	92	10096.75835	0.48253
13	Hystrix brachyura	2023-05-27	21:52:48	1120	13.60147	2100.2	92	10096.75835	0.48253
13	Hystrix brachyura	2023-05-28	01:23:16	1120	13.60147	2100.2	92	10096.75835	0.48253
13	Hystrix brachyura	2023-06-21	21:54:44	1120	13.60147	2100.2	92	10096.75835	0.48253
13	Hystrix brachyura	2023-07-02	02:07:04	1120	13.60147	2100.2	92	10096.75835	0.48253
13	Hystrix crassispinis	2023-04-11	22:58:55	1120	13.60147	2100.2	92	10096.75835	0.48253
13	Hystrix crassispinis	2023-05-23	21:02:05	1120	13.60147	2100.2	92	10096.75835	0.48253
13	Hystrix crassispinis	2023-06-05	21:32:33	1120	13.60147	2100.2	92	10096.75835	0.48253
13	Hystrix crassispinis	2023-06-18	21:44:18	1120	13.60147	2100.2	92	10096.75835	0.48253
13	Hystrix crassispinis	2023-06-23	20:20:56	1120	13.60147	2100.2	92	10096.75835	0.48253
13	Lophura bulweri	2023-05-16	08:46:44	1120	13.60147	2100.2	92	10096.75835	0.48253
13	Lophura bulweri	2023-05-18	16:48:52	1120	13.60147	2100.2	92	10096.75835	0.48253
13	Lophura bulweri	2023-06-03	10:45:44	1120	13.60147	2100.2	92	10096.75835	0.48253
13	Lophura bulweri	2023-06-08	07:42:15	1120	13.60147	2100.2	92	10096.75835	0.48253
13	Lophura bulweri	2023-06-08	16:24:07	1120	13.60147	2100.2	92	10096.75835	0.48253
13	Lophura bulweri	2023-06-11	07:46:51	1120	13.60147	2100.2	92	10096.75835	0.48253
13	Lophura bulweri	2023-06-17	16:57:11	1120	13.60147	2100.2	92	10096.75835	0.48253
13	Lophura bulweri	2023-06-19	07:47:10	1120	13.60147	2100.2	92	10096.75835	0.48253
13	Lophura bulweri	2023-06-23	07:49:35	1120	13.60147	2100.2	92	10096.75835	0.48253
13	Lophura bulweri	2023-06-24	17:42:43	1120	13.60147	2100.2	92	10096.75835	0.48253
13	Lophura bulweri	2023-06-26	07:51:38	1120	13.60147	2100.2	92	10096.75835	0.48253
13	Lophura bulweri	2023-06-27	08:58:54	1120	13.60147	2100.2	92	10096.75835	0.48253
13	Lophura bulweri	2023-06-27	16:58:30	1120	13.60147	2100.2	92	10096.75835	0.48253
13	Lophura bulweri	2023-06-28	07:14:37	1120	13.60147	2100.2	92	10096.75835	0.48253
13	Lophura bulweri	2023-06-29	17:37:56	1120	13.60147	2100.2	92	10096.75835	0.48253
13	Lophura bulweri	2023-06-30	07:23:33	1120	13.60147	2100.2	92	10096.75835	0.48253
13	Lophura bulweri	2023-07-02	12:23:44	1120	13.60147	2100.2	92	10096.75835	0.48253
13	Lophura bulweri	2023-07-04	07:40:39	1120	13.60147	2100.2	92	10096.75835	0.48253
13	Lophura bulweri	2023-07-05	08:49:20	1120	13.60147	2100.2	92	10096.75835	0.48253
13	Lophura bulweri	2023-07-08	07:31:34	1120	13.60147	2100.2	92	10096.75835	0.48253
13	Macaca fascicularis	2023-04-07	12:29:03	1120	13.60147	2100.2	92	10096.75835	0.48253
13	Macaca fascicularis	2023-04-09	10:06:43	1120	13.60147	2100.2	92	10096.75835	0.48253
13	Macaca fascicularis	2023-04-11	12:07:25	1120	13.60147	2100.2	92	10096.75835	0.48253
13	Macaca fascicularis	2023-04-21	13:16:28	1120	13.60147	2100.2	92	10096.75835	0.48253
13	Macaca fascicularis	2023-04-24	08:13:52	1120	13.60147	2100.2	92	10096.75835	0.48253
13	Macaca fascicularis	2023-04-25	13:47:33	1120	13.60147	2100.2	92	10096.75835	0.48253
13	Macaca fascicularis	2023-04-30	11:00:14	1120	13.60147	2100.2	92	10096.75835	0.48253
13	Macaca fascicularis	2023-05-27	12:22:07	1120	13.60147	2100.2	92	10096.75835	0.48253
13	Macaca fascicularis	2023-06-04	06:34:53	1120	13.60147	2100.2	92	10096.75835	0.48253
13	Macaca fascicularis	2023-07-04	14:53:49	1120	13.60147	2100.2	92	10096.75835	0.48253
13	Macaca fascicularis	2023-07-11	15:00:54	1120	13.60147	2100.2	92	10096.75835	0.48253
13	Macaca fascicularis	2023-07-12	17:05:13	1120	13.60147	2100.2	92	10096.75835	0.48253
13	Macaca nemestrina	2023-06-06	07:13:40	1120	13.60147	2100.2	92	10096.75835	0.48253
13	Manis javanica	2023-04-13	00:34:23	1120	13.60147	2100.2	92	10096.75835	0.48253
13	Martes flavigula	2023-05-05	07:08:08	1120	13.60147	2100.2	92	10096.75835	0.48253
13	Martes flavigula	2023-05-09	14:21:34	1120	13.60147	2100.2	92	10096.75835	0.48253
13	Martes flavigula	2023-05-17	14:24:50	1120	13.60147	2100.2	92	10096.75835	0.48253
13	Martes flavigula	2023-06-03	10:30:10	1120	13.60147	2100.2	92	10096.75835	0.48253
13	Martes flavigula	2023-06-07	14:10:56	1120	13.60147	2100.2	92	10096.75835	0.48253
13	Martes flavigula	2023-06-07	16:53:00	1120	13.60147	2100.2	92	10096.75835	0.48253
13	Martes flavigula	2023-06-24	14:36:12	1120	13.60147	2100.2	92	10096.75835	0.48253
13	Martes flavigula	2023-07-06	06:59:53	1120	13.60147	2100.2	92	10096.75835	0.48253
13	Muntiacus muntjak	2023-05-04	17:15:05	1120	13.60147	2100.2	92	10096.75835	0.48253
13	Muntiacus muntjak	2023-05-05	17:42:09	1120	13.60147	2100.2	92	10096.75835	0.48253
13	Muntiacus muntjak	2023-05-08	07:22:18	1120	13.60147	2100.2	92	10096.75835	0.48253
13	Muntiacus muntjak	2023-05-09	10:33:49	1120	13.60147	2100.2	92	10096.75835	0.48253
13	Muntiacus muntjak	2023-06-18	21:38:01	1120	13.60147	2100.2	92	10096.75835	0.48253
13	Muntiacus muntjak	2023-06-23	01:15:23	1120	13.60147	2100.2	92	10096.75835	0.48253
13	Muntiacus muntjak	2023-07-01	22:06:04	1120	13.60147	2100.2	92	10096.75835	0.48253
13	Muntiacus muntjak	2023-07-04	12:55:56	1120	13.60147	2100.2	92	10096.75835	0.48253
13	Muntiacus muntjak	2023-07-12	00:20:03	1120	13.60147	2100.2	92	10096.75835	0.48253
13	Pardofelis marmorata	2023-07-06	16:55:43	1120	13.60147	2100.2	92	10096.75835	0.48253
13	Presbytis hosei	2023-05-06	12:57:43	1120	13.60147	2100.2	92	10096.75835	0.48253
13	Prionodon linsang	2023-05-09	00:13:58	1120	13.60147	2100.2	92	10096.75835	0.48253
13	Prionodon linsang	2023-06-12	05:31:38	1120	13.60147	2100.2	92	10096.75835	0.48253
13	rat spp	2023-04-19	19:36:09	1120	13.60147	2100.2	92	10096.75835	0.48253
13	rat spp	2023-04-27	23:42:17	1120	13.60147	2100.2	92	10096.75835	0.48253
13	rat spp	2023-05-10	22:12:05	1120	13.60147	2100.2	92	10096.75835	0.48253
13	rat spp	2023-05-20	03:54:43	1120	13.60147	2100.2	92	10096.75835	0.48253
13	rat spp	2023-06-24	21:53:49	1120	13.60147	2100.2	92	10096.75835	0.48253
13	rat spp	2023-06-26	01:01:03	1120	13.60147	2100.2	92	10096.75835	0.48253
13	rat spp	2023-06-27	00:13:43	1120	13.60147	2100.2	92	10096.75835	0.48253
13	rat spp	2023-07-01	04:09:43	1120	13.60147	2100.2	92	10096.75835	0.48253
13	Rheithrosciurus macrotis	2023-06-17	13:15:57	1120	13.60147	2100.2	92	10096.75835	0.48253
13	Roulroul	2023-05-10	13:16:49	1120	13.60147	2100.2	92	10096.75835	0.48253
13	Roulroul	2023-05-12	17:50:15	1120	13.60147	2100.2	92	10096.75835	0.48253
13	Roulroul	2023-05-13	06:26:34	1120	13.60147	2100.2	92	10096.75835	0.48253
13	squirrel spp	2023-04-23	06:30:44	1120	13.60147	2100.2	92	10096.75835	0.48253
13	squirrel spp	2023-05-30	16:20:35	1120	13.60147	2100.2	92	10096.75835	0.48253
13	squirrel spp	2023-06-11	06:24:28	1120	13.60147	2100.2	92	10096.75835	0.48253
13	squirrel spp	2023-06-21	06:21:55	1120	13.60147	2100.2	92	10096.75835	0.48253
13	Tragulus napu	2023-04-05	23:11:58	1120	13.60147	2100.2	92	10096.75835	0.48253
13	Tragulus napu	2023-04-06	18:40:48	1120	13.60147	2100.2	92	10096.75835	0.48253
13	Tragulus napu	2023-04-06	20:25:47	1120	13.60147	2100.2	92	10096.75835	0.48253
13	Tragulus napu	2023-04-08	01:45:54	1120	13.60147	2100.2	92	10096.75835	0.48253
13	Tragulus napu	2023-04-08	18:45:31	1120	13.60147	2100.2	92	10096.75835	0.48253
13	Tragulus napu	2023-04-12	23:56:09	1120	13.60147	2100.2	92	10096.75835	0.48253
13	Tragulus napu	2023-04-14	02:24:44	1120	13.60147	2100.2	92	10096.75835	0.48253
13	Tragulus napu	2023-04-14	04:05:39	1120	13.60147	2100.2	92	10096.75835	0.48253
13	Tragulus napu	2023-04-14	18:01:34	1120	13.60147	2100.2	92	10096.75835	0.48253
13	Tragulus napu	2023-04-17	18:55:59	1120	13.60147	2100.2	92	10096.75835	0.48253
13	Tragulus napu	2023-04-19	18:53:07	1120	13.60147	2100.2	92	10096.75835	0.48253
13	Tragulus napu	2023-04-21	02:41:33	1120	13.60147	2100.2	92	10096.75835	0.48253
13	Tragulus napu	2023-04-24	02:47:27	1120	13.60147	2100.2	92	10096.75835	0.48253
13	Tragulus napu	2023-04-27	01:57:59	1120	13.60147	2100.2	92	10096.75835	0.48253
13	Tragulus napu	2023-04-27	18:37:30	1120	13.60147	2100.2	92	10096.75835	0.48253
13	Tragulus napu	2023-04-28	20:36:47	1120	13.60147	2100.2	92	10096.75835	0.48253
13	Tragulus napu	2023-04-29	18:35:33	1120	13.60147	2100.2	92	10096.75835	0.48253
13	Tragulus napu	2023-04-30	20:40:18	1120	13.60147	2100.2	92	10096.75835	0.48253
13	Tragulus napu	2023-05-01	21:20:22	1120	13.60147	2100.2	92	10096.75835	0.48253
13	Tragulus napu	2023-05-03	01:29:58	1120	13.60147	2100.2	92	10096.75835	0.48253
13	Tragulus napu	2023-05-04	04:32:30	1120	13.60147	2100.2	92	10096.75835	0.48253
13	Tragulus napu	2023-05-04	19:21:33	1120	13.60147	2100.2	92	10096.75835	0.48253
13	Tragulus napu	2023-05-06	01:31:21	1120	13.60147	2100.2	92	10096.75835	0.48253
13	Tragulus napu	2023-05-07	03:42:10	1120	13.60147	2100.2	92	10096.75835	0.48253
13	Tragulus napu	2023-05-08	03:30:42	1120	13.60147	2100.2	92	10096.75835	0.48253
13	Tragulus napu	2023-05-10	19:06:42	1120	13.60147	2100.2	92	10096.75835	0.48253
13	Tragulus napu	2023-05-10	22:41:57	1120	13.60147	2100.2	92	10096.75835	0.48253
13	Tragulus napu	2023-05-16	19:15:01	1120	13.60147	2100.2	92	10096.75835	0.48253
13	Tragulus napu	2023-05-18	18:45:12	1120	13.60147	2100.2	92	10096.75835	0.48253
13	Tragulus napu	2023-05-27	04:28:13	1120	13.60147	2100.2	92	10096.75835	0.48253
13	Tragulus napu	2023-06-01	20:21:25	1120	13.60147	2100.2	92	10096.75835	0.48253
13	Tragulus napu	2023-06-03	01:03:39	1120	13.60147	2100.2	92	10096.75835	0.48253
13	Tragulus napu	2023-06-04	19:57:26	1120	13.60147	2100.2	92	10096.75835	0.48253
13	Tragulus napu	2023-06-05	01:00:33	1120	13.60147	2100.2	92	10096.75835	0.48253
13	Tragulus napu	2023-06-05	02:31:46	1120	13.60147	2100.2	92	10096.75835	0.48253
13	Tragulus napu	2023-06-06	02:12:32	1120	13.60147	2100.2	92	10096.75835	0.48253
13	Tragulus napu	2023-06-10	02:04:00	1120	13.60147	2100.2	92	10096.75835	0.48253
13	Tragulus napu	2023-06-10	18:19:26	1120	13.60147	2100.2	92	10096.75835	0.48253
13	Tragulus napu	2023-06-13	19:02:44	1120	13.60147	2100.2	92	10096.75835	0.48253
13	Tragulus napu	2023-06-18	03:46:12	1120	13.60147	2100.2	92	10096.75835	0.48253
13	Tragulus napu	2023-06-18	18:20:49	1120	13.60147	2100.2	92	10096.75835	0.48253
13	Tragulus napu	2023-06-25	13:46:06	1120	13.60147	2100.2	92	10096.75835	0.48253
13	Tragulus napu	2023-06-28	22:35:31	1120	13.60147	2100.2	92	10096.75835	0.48253
13	Tragulus napu	2023-07-01	22:48:45	1120	13.60147	2100.2	92	10096.75835	0.48253
13	Tragulus napu	2023-07-02	17:55:07	1120	13.60147	2100.2	92	10096.75835	0.48253
13	Tragulus napu	2023-07-03	03:41:45	1120	13.60147	2100.2	92	10096.75835	0.48253
13	Tragulus napu	2023-07-03	19:11:53	1120	13.60147	2100.2	92	10096.75835	0.48253
13	Tragulus napu	2023-07-03	23:02:02	1120	13.60147	2100.2	92	10096.75835	0.48253
13	Tragulus napu	2023-07-04	20:29:03	1120	13.60147	2100.2	92	10096.75835	0.48253
13	Tragulus napu	2023-07-05	19:15:44	1120	13.60147	2100.2	92	10096.75835	0.48253
13	Tragulus napu	2023-07-06	05:01:13	1120	13.60147	2100.2	92	10096.75835	0.48253
13	Tragulus napu	2023-07-06	18:52:45	1120	13.60147	2100.2	92	10096.75835	0.48253
13	Tragulus napu	2023-07-09	23:24:07	1120	13.60147	2100.2	92	10096.75835	0.48253
13	Tragulus napu	2023-07-10	04:37:05	1120	13.60147	2100.2	92	10096.75835	0.48253
13	Tragulus napu	2023-07-12	19:32:18	1120	13.60147	2100.2	92	10096.75835	0.48253
13	Tragulus napu	2023-07-13	05:10:51	1120	13.60147	2100.2	92	10096.75835	0.48253
13	Tragulus napu	2023-07-13	18:59:25	1120	13.60147	2100.2	92	10096.75835	0.48253
14	Arctictis binturong	2023-05-23	11:11:47	1098	27.96426	1834.7	48	10000.73804	0.50125
14	Arctictis binturong	2023-07-21	19:52:30	1098	27.96426	1834.7	48	10000.73804	0.50125
14	Argus pheasant	2023-05-12	17:20:52	1098	27.96426	1834.7	48	10000.73804	0.50125
14	Argus pheasant	2023-05-21	08:01:36	1098	27.96426	1834.7	48	10000.73804	0.50125
14	Argus pheasant	2023-05-23	17:06:58	1098	27.96426	1834.7	48	10000.73804	0.50125
14	Argus pheasant	2023-05-28	09:04:35	1098	27.96426	1834.7	48	10000.73804	0.50125
14	Argus pheasant	2023-05-28	10:14:20	1098	27.96426	1834.7	48	10000.73804	0.50125
14	Argus pheasant	2023-06-03	07:32:34	1098	27.96426	1834.7	48	10000.73804	0.50125
14	Argus pheasant	2023-06-05	07:04:42	1098	27.96426	1834.7	48	10000.73804	0.50125
14	Argus pheasant	2023-06-05	12:37:04	1098	27.96426	1834.7	48	10000.73804	0.50125
14	Argus pheasant	2023-06-09	08:57:33	1098	27.96426	1834.7	48	10000.73804	0.50125
14	Argus pheasant	2023-06-15	10:31:05	1098	27.96426	1834.7	48	10000.73804	0.50125
14	Argus pheasant	2023-06-16	09:07:04	1098	27.96426	1834.7	48	10000.73804	0.50125
14	Argus pheasant	2023-06-20	08:56:34	1098	27.96426	1834.7	48	10000.73804	0.50125
14	Argus pheasant	2023-06-21	09:58:06	1098	27.96426	1834.7	48	10000.73804	0.50125
14	Argus pheasant	2023-06-27	15:57:50	1098	27.96426	1834.7	48	10000.73804	0.50125
14	Argus pheasant	2023-06-30	15:25:27	1098	27.96426	1834.7	48	10000.73804	0.50125
14	Argus pheasant	2023-07-02	08:22:19	1098	27.96426	1834.7	48	10000.73804	0.50125
14	Argus pheasant	2023-07-05	07:06:25	1098	27.96426	1834.7	48	10000.73804	0.50125
14	Argus pheasant	2023-07-08	07:52:13	1098	27.96426	1834.7	48	10000.73804	0.50125
14	Argus pheasant	2023-07-09	06:57:57	1098	27.96426	1834.7	48	10000.73804	0.50125
14	Argus pheasant	2023-07-26	07:29:57	1098	27.96426	1834.7	48	10000.73804	0.50125
14	Argus pheasant	2023-07-29	07:08:05	1098	27.96426	1834.7	48	10000.73804	0.50125
14	Argus pheasant	2023-08-10	11:00:21	1098	27.96426	1834.7	48	10000.73804	0.50125
14	Helarctos malayanus	2023-05-24	07:42:39	1098	27.96426	1834.7	48	10000.73804	0.50125
14	Helarctos malayanus	2023-06-01	06:55:32	1098	27.96426	1834.7	48	10000.73804	0.50125
14	Herpestes brachyurus	2023-08-01	17:39:15	1098	27.96426	1834.7	48	10000.73804	0.50125
14	Hystrix brachyura	2023-05-17	20:24:06	1098	27.96426	1834.7	48	10000.73804	0.50125
14	Hystrix brachyura	2023-05-26	05:13:29	1098	27.96426	1834.7	48	10000.73804	0.50125
14	Hystrix brachyura	2023-05-26	19:03:12	1098	27.96426	1834.7	48	10000.73804	0.50125
14	Hystrix brachyura	2023-05-29	05:10:49	1098	27.96426	1834.7	48	10000.73804	0.50125
14	Hystrix brachyura	2023-06-01	05:02:16	1098	27.96426	1834.7	48	10000.73804	0.50125
14	Hystrix brachyura	2023-06-02	04:10:42	1098	27.96426	1834.7	48	10000.73804	0.50125
14	Hystrix brachyura	2023-06-06	21:02:50	1098	27.96426	1834.7	48	10000.73804	0.50125
14	Hystrix brachyura	2023-06-24	05:10:29	1098	27.96426	1834.7	48	10000.73804	0.50125
14	Hystrix brachyura	2023-06-26	19:53:16	1098	27.96426	1834.7	48	10000.73804	0.50125
14	Hystrix brachyura	2023-06-28	04:37:54	1098	27.96426	1834.7	48	10000.73804	0.50125
14	Hystrix brachyura	2023-07-04	20:48:47	1098	27.96426	1834.7	48	10000.73804	0.50125
14	Hystrix brachyura	2023-07-05	23:05:28	1098	27.96426	1834.7	48	10000.73804	0.50125
14	Hystrix brachyura	2023-07-17	21:55:56	1098	27.96426	1834.7	48	10000.73804	0.50125
14	Hystrix brachyura	2023-07-19	01:06:29	1098	27.96426	1834.7	48	10000.73804	0.50125
14	Hystrix brachyura	2023-07-31	04:26:00	1098	27.96426	1834.7	48	10000.73804	0.50125
14	Lophura bulweri	2023-06-17	12:24:55	1098	27.96426	1834.7	48	10000.73804	0.50125
14	Lophura bulweri	2023-07-10	08:12:35	1098	27.96426	1834.7	48	10000.73804	0.50125
14	Lophura bulweri	2023-08-02	08:07:37	1098	27.96426	1834.7	48	10000.73804	0.50125
14	Lophura bulweri	2023-08-03	09:15:19	1098	27.96426	1834.7	48	10000.73804	0.50125
14	Macaca fascicularis	2023-05-20	15:42:43	1098	27.96426	1834.7	48	10000.73804	0.50125
14	Macaca fascicularis	2023-06-22	12:23:27	1098	27.96426	1834.7	48	10000.73804	0.50125
14	Macaca fascicularis	2023-07-01	13:15:59	1098	27.96426	1834.7	48	10000.73804	0.50125
14	Macaca fascicularis	2023-07-06	12:47:30	1098	27.96426	1834.7	48	10000.73804	0.50125
14	Macaca fascicularis	2023-07-31	06:57:23	1098	27.96426	1834.7	48	10000.73804	0.50125
14	Macaca nemestrina	2023-06-02	12:25:03	1098	27.96426	1834.7	48	10000.73804	0.50125
14	Macaca nemestrina	2023-06-28	13:20:26	1098	27.96426	1834.7	48	10000.73804	0.50125
14	Macaca nemestrina	2023-07-05	06:56:16	1098	27.96426	1834.7	48	10000.73804	0.50125
14	Macaca nemestrina	2023-07-20	10:34:00	1098	27.96426	1834.7	48	10000.73804	0.50125
14	Martes flavigula	2023-06-05	17:31:48	1098	27.96426	1834.7	48	10000.73804	0.50125
14	Martes flavigula	2023-07-12	07:46:58	1098	27.96426	1834.7	48	10000.73804	0.50125
14	Martes flavigula	2023-08-12	07:46:13	1098	27.96426	1834.7	48	10000.73804	0.50125
14	Muntiacus muntjak	2023-05-30	18:12:41	1098	27.96426	1834.7	48	10000.73804	0.50125
14	Muntiacus muntjak	2023-06-26	16:12:51	1098	27.96426	1834.7	48	10000.73804	0.50125
14	Muntiacus muntjak	2023-07-15	12:23:46	1098	27.96426	1834.7	48	10000.73804	0.50125
14	Muntiacus muntjak	2023-08-02	12:37:13	1098	27.96426	1834.7	48	10000.73804	0.50125
14	Muntiacus muntjak	2023-08-06	08:35:22	1098	27.96426	1834.7	48	10000.73804	0.50125
14	Paguma larvata	2023-05-06	19:11:00	1098	27.96426	1834.7	48	10000.73804	0.50125
14	Presbytis hosei	2023-06-20	12:50:35	1098	27.96426	1834.7	48	10000.73804	0.50125
14	Presbytis hosei	2023-06-27	15:43:11	1098	27.96426	1834.7	48	10000.73804	0.50125
14	Rheithrosciurus macrotis	2023-06-03	10:22:38	1098	27.96426	1834.7	48	10000.73804	0.50125
14	Tragulus napu	2023-05-15	21:53:21	1098	27.96426	1834.7	48	10000.73804	0.50125
14	Tragulus napu	2023-05-16	04:46:08	1098	27.96426	1834.7	48	10000.73804	0.50125
14	Tragulus napu	2023-05-26	23:22:55	1098	27.96426	1834.7	48	10000.73804	0.50125
14	Tragulus napu	2023-05-27	20:35:24	1098	27.96426	1834.7	48	10000.73804	0.50125
14	Tragulus napu	2023-06-01	20:14:48	1098	27.96426	1834.7	48	10000.73804	0.50125
14	Tragulus napu	2023-06-04	20:20:52	1098	27.96426	1834.7	48	10000.73804	0.50125
14	Tragulus napu	2023-06-09	05:02:38	1098	27.96426	1834.7	48	10000.73804	0.50125
14	Tragulus napu	2023-06-19	18:37:34	1098	27.96426	1834.7	48	10000.73804	0.50125
14	Tragulus napu	2023-06-22	19:48:48	1098	27.96426	1834.7	48	10000.73804	0.50125
14	Tragulus napu	2023-06-23	18:52:49	1098	27.96426	1834.7	48	10000.73804	0.50125
14	Tragulus napu	2023-06-27	20:40:07	1098	27.96426	1834.7	48	10000.73804	0.50125
14	Tragulus napu	2023-06-29	23:14:32	1098	27.96426	1834.7	48	10000.73804	0.50125
14	Tragulus napu	2023-07-02	01:29:05	1098	27.96426	1834.7	48	10000.73804	0.50125
14	Tragulus napu	2023-07-03	00:46:18	1098	27.96426	1834.7	48	10000.73804	0.50125
14	Tragulus napu	2023-07-06	04:03:12	1098	27.96426	1834.7	48	10000.73804	0.50125
14	Tragulus napu	2023-07-06	18:37:09	1098	27.96426	1834.7	48	10000.73804	0.50125
14	Tragulus napu	2023-07-25	22:23:55	1098	27.96426	1834.7	48	10000.73804	0.50125
14	Tragulus napu	2023-07-26	21:54:50	1098	27.96426	1834.7	48	10000.73804	0.50125
14	Tragulus napu	2023-07-27	22:41:03	1098	27.96426	1834.7	48	10000.73804	0.50125
14	Tragulus napu	2023-07-29	01:16:01	1098	27.96426	1834.7	48	10000.73804	0.50125
14	Tragulus napu	2023-07-29	21:08:12	1098	27.96426	1834.7	48	10000.73804	0.50125
14	Tragulus napu	2023-07-30	00:59:53	1098	27.96426	1834.7	48	10000.73804	0.50125
14	Tragulus napu	2023-07-30	21:19:17	1098	27.96426	1834.7	48	10000.73804	0.50125
14	Tragulus napu	2023-07-31	03:42:53	1098	27.96426	1834.7	48	10000.73804	0.50125
14	Tragulus napu	2023-08-01	03:59:08	1098	27.96426	1834.7	48	10000.73804	0.50125
14	Tragulus napu	2023-08-02	19:27:42	1098	27.96426	1834.7	48	10000.73804	0.50125
14	Tragulus napu	2023-08-09	19:07:58	1098	27.96426	1834.7	48	10000.73804	0.50125
14	Tragulus napu	2023-08-12	04:48:50	1098	27.96426	1834.7	48	10000.73804	0.50125
14	Viverra tangalunga	2023-08-07	19:30:17	1098	27.96426	1834.7	48	10000.73804	0.50125
15	Hystrix brachyura	2023-06-05	22:49:04	1050	35.70714	1683	134	8944.842546	0.513035
15	Macaca fascicularis	2023-05-28	14:38:19	1050	35.70714	1683	134	8944.842546	0.513035
15	Macaca fascicularis	2023-07-09	12:10:02	1050	35.70714	1683	134	8944.842546	0.513035
15	Macaca fascicularis	2023-07-20	07:17:54	1050	35.70714	1683	134	8944.842546	0.513035
15	Macaca fascicularis	2023-08-02	06:27:55	1050	35.70714	1683	134	8944.842546	0.513035
15	Macaca fascicularis	2023-08-03	13:51:07	1050	35.70714	1683	134	8944.842546	0.513035
15	Macaca fascicularis	2023-08-06	06:40:35	1050	35.70714	1683	134	8944.842546	0.513035
15	Macaca fascicularis	2023-08-09	06:57:04	1050	35.70714	1683	134	8944.842546	0.513035
15	Macaca nemestrina	2023-05-07	06:47:32	1050	35.70714	1683	134	8944.842546	0.513035
15	Macaca nemestrina	2023-05-08	12:44:25	1050	35.70714	1683	134	8944.842546	0.513035
15	Macaca nemestrina	2023-05-08	14:41:56	1050	35.70714	1683	134	8944.842546	0.513035
15	Macaca nemestrina	2023-05-13	13:24:09	1050	35.70714	1683	134	8944.842546	0.513035
15	Macaca nemestrina	2023-05-16	13:40:42	1050	35.70714	1683	134	8944.842546	0.513035
15	Macaca nemestrina	2023-05-21	13:16:58	1050	35.70714	1683	134	8944.842546	0.513035
15	Macaca nemestrina	2023-05-22	13:03:29	1050	35.70714	1683	134	8944.842546	0.513035
15	Macaca nemestrina	2023-05-22	17:09:36	1050	35.70714	1683	134	8944.842546	0.513035
15	Macaca nemestrina	2023-06-01	15:13:41	1050	35.70714	1683	134	8944.842546	0.513035
15	Macaca nemestrina	2023-06-01	16:59:26	1050	35.70714	1683	134	8944.842546	0.513035
15	Macaca nemestrina	2023-06-03	15:51:46	1050	35.70714	1683	134	8944.842546	0.513035
15	Macaca nemestrina	2023-06-06	16:01:19	1050	35.70714	1683	134	8944.842546	0.513035
15	Macaca nemestrina	2023-06-17	09:20:11	1050	35.70714	1683	134	8944.842546	0.513035
15	Macaca nemestrina	2023-06-20	15:07:21	1050	35.70714	1683	134	8944.842546	0.513035
15	Macaca nemestrina	2023-06-26	07:21:03	1050	35.70714	1683	134	8944.842546	0.513035
15	Macaca nemestrina	2023-07-03	09:14:07	1050	35.70714	1683	134	8944.842546	0.513035
15	Macaca nemestrina	2023-07-09	07:11:44	1050	35.70714	1683	134	8944.842546	0.513035
15	Macaca nemestrina	2023-07-11	14:28:01	1050	35.70714	1683	134	8944.842546	0.513035
15	Macaca nemestrina	2023-08-05	08:19:14	1050	35.70714	1683	134	8944.842546	0.513035
15	Martes flavigula	2023-06-16	08:56:38	1050	35.70714	1683	134	8944.842546	0.513035
15	Muntiacus muntjak	2023-05-09	09:01:10	1050	35.70714	1683	134	8944.842546	0.513035
15	Muntiacus muntjak	2023-05-23	09:03:12	1050	35.70714	1683	134	8944.842546	0.513035
15	Muntiacus muntjak	2023-05-25	04:07:48	1050	35.70714	1683	134	8944.842546	0.513035
15	Muntiacus muntjak	2023-05-25	05:57:35	1050	35.70714	1683	134	8944.842546	0.513035
15	Muntiacus muntjak	2023-05-27	16:21:22	1050	35.70714	1683	134	8944.842546	0.513035
15	Muntiacus muntjak	2023-05-28	12:35:49	1050	35.70714	1683	134	8944.842546	0.513035
15	Muntiacus muntjak	2023-05-29	14:59:44	1050	35.70714	1683	134	8944.842546	0.513035
15	Muntiacus muntjak	2023-06-01	08:35:45	1050	35.70714	1683	134	8944.842546	0.513035
15	Muntiacus muntjak	2023-06-01	23:42:53	1050	35.70714	1683	134	8944.842546	0.513035
15	Muntiacus muntjak	2023-06-03	07:07:53	1050	35.70714	1683	134	8944.842546	0.513035
15	Muntiacus muntjak	2023-06-04	04:42:47	1050	35.70714	1683	134	8944.842546	0.513035
15	Muntiacus muntjak	2023-06-05	21:22:58	1050	35.70714	1683	134	8944.842546	0.513035
15	Muntiacus muntjak	2023-06-07	09:28:28	1050	35.70714	1683	134	8944.842546	0.513035
15	Muntiacus muntjak	2023-06-17	09:25:01	1050	35.70714	1683	134	8944.842546	0.513035
15	Muntiacus muntjak	2023-07-10	13:19:26	1050	35.70714	1683	134	8944.842546	0.513035
15	Muntiacus muntjak	2023-07-15	08:22:42	1050	35.70714	1683	134	8944.842546	0.513035
15	Muntiacus muntjak	2023-07-30	06:42:55	1050	35.70714	1683	134	8944.842546	0.513035
15	Rheithrosciurus macrotis	2023-07-31	08:00:35	1050	35.70714	1683	134	8944.842546	0.513035
15	Sus barbatus	2023-05-26	13:10:58	1050	35.70714	1683	134	8944.842546	0.513035
15	Tragulus napu	2023-05-12	18:40:41	1050	35.70714	1683	134	8944.842546	0.513035
15	Tragulus napu	2023-05-26	18:01:04	1050	35.70714	1683	134	8944.842546	0.513035
15	Tragulus napu	2023-05-28	06:05:15	1050	35.70714	1683	134	8944.842546	0.513035
15	Tragulus napu	2023-06-05	23:46:08	1050	35.70714	1683	134	8944.842546	0.513035
15	Tragulus napu	2023-06-08	04:13:45	1050	35.70714	1683	134	8944.842546	0.513035
15	Tragulus napu	2023-07-14	17:47:46	1050	35.70714	1683	134	8944.842546	0.513035
15	Tragulus napu	2023-07-18	06:19:16	1050	35.70714	1683	134	8944.842546	0.513035
15	Tragulus napu	2023-07-23	18:22:24	1050	35.70714	1683	134	8944.842546	0.513035
15	Viverra tangalunga	2023-05-12	02:49:00	1050	35.70714	1683	134	8944.842546	0.513035
16	Aonyx cinerea	2023-07-04	06:39:32	1039	20.56696	1416.7	145	9007.190785	0.540435
16	Arctictis binturong	2023-05-28	23:54:09	1039	20.56696	1416.7	145	9007.190785	0.540435
16	Diplogale hosei	2023-06-04	20:19:18	1039	20.56696	1416.7	145	9007.190785	0.540435
16	Diplogale hosei	2023-07-20	01:52:49	1039	20.56696	1416.7	145	9007.190785	0.540435
16	Diplogale hosei	2023-07-20	03:05:14	1039	20.56696	1416.7	145	9007.190785	0.540435
16	Diplogale hosei	2023-07-20	04:47:13	1039	20.56696	1416.7	145	9007.190785	0.540435
16	Diplogale hosei	2023-07-22	02:18:28	1039	20.56696	1416.7	145	9007.190785	0.540435
16	Diplogale hosei	2023-07-25	00:33:40	1039	20.56696	1416.7	145	9007.190785	0.540435
16	Diplogale hosei	2023-07-27	00:58:05	1039	20.56696	1416.7	145	9007.190785	0.540435
16	Diplogale hosei	2023-07-27	01:58:54	1039	20.56696	1416.7	145	9007.190785	0.540435
16	Diplogale hosei	2023-08-08	22:52:56	1039	20.56696	1416.7	145	9007.190785	0.540435
16	Diplogale hosei	2023-08-08	23:54:15	1039	20.56696	1416.7	145	9007.190785	0.540435
16	Helarctos malayanus	2023-07-05	18:24:43	1039	20.56696	1416.7	145	9007.190785	0.540435
16	Herpestes brachyurus	2023-05-15	14:56:42	1039	20.56696	1416.7	145	9007.190785	0.540435
16	Hystrix brachyura	2023-05-15	00:24:20	1039	20.56696	1416.7	145	9007.190785	0.540435
16	Hystrix brachyura	2023-06-26	23:30:29	1039	20.56696	1416.7	145	9007.190785	0.540435
16	Hystrix crassispinis	2023-05-10	23:09:04	1039	20.56696	1416.7	145	9007.190785	0.540435
16	Hystrix crassispinis	2023-05-11	19:36:50	1039	20.56696	1416.7	145	9007.190785	0.540435
16	Hystrix crassispinis	2023-05-15	00:24:23	1039	20.56696	1416.7	145	9007.190785	0.540435
16	Hystrix crassispinis	2023-05-19	00:05:23	1039	20.56696	1416.7	145	9007.190785	0.540435
16	Hystrix crassispinis	2023-05-21	04:33:08	1039	20.56696	1416.7	145	9007.190785	0.540435
16	Hystrix crassispinis	2023-05-22	20:26:28	1039	20.56696	1416.7	145	9007.190785	0.540435
16	Hystrix crassispinis	2023-06-17	02:13:29	1039	20.56696	1416.7	145	9007.190785	0.540435
16	Hystrix crassispinis	2023-06-20	21:08:07	1039	20.56696	1416.7	145	9007.190785	0.540435
16	Hystrix crassispinis	2023-06-25	02:50:55	1039	20.56696	1416.7	145	9007.190785	0.540435
16	Hystrix crassispinis	2023-06-26	23:30:27	1039	20.56696	1416.7	145	9007.190785	0.540435
16	Hystrix crassispinis	2023-07-10	22:52:09	1039	20.56696	1416.7	145	9007.190785	0.540435
16	Hystrix crassispinis	2023-07-11	02:34:37	1039	20.56696	1416.7	145	9007.190785	0.540435
16	Hystrix crassispinis	2023-07-12	00:09:43	1039	20.56696	1416.7	145	9007.190785	0.540435
16	Hystrix crassispinis	2023-07-12	22:02:36	1039	20.56696	1416.7	145	9007.190785	0.540435
16	Hystrix crassispinis	2023-07-14	04:23:03	1039	20.56696	1416.7	145	9007.190785	0.540435
16	Hystrix crassispinis	2023-07-15	23:28:38	1039	20.56696	1416.7	145	9007.190785	0.540435
16	Hystrix crassispinis	2023-07-16	23:27:13	1039	20.56696	1416.7	145	9007.190785	0.540435
16	Hystrix crassispinis	2023-07-20	22:20:37	1039	20.56696	1416.7	145	9007.190785	0.540435
16	Hystrix crassispinis	2023-08-08	20:07:22	1039	20.56696	1416.7	145	9007.190785	0.540435
16	Macaca fascicularis	2023-05-06	14:31:51	1039	20.56696	1416.7	145	9007.190785	0.540435
16	Macaca fascicularis	2023-05-24	16:47:04	1039	20.56696	1416.7	145	9007.190785	0.540435
16	Macaca fascicularis	2023-06-24	16:40:20	1039	20.56696	1416.7	145	9007.190785	0.540435
16	Macaca fascicularis	2023-06-27	12:50:25	1039	20.56696	1416.7	145	9007.190785	0.540435
16	Macaca fascicularis	2023-07-05	09:25:50	1039	20.56696	1416.7	145	9007.190785	0.540435
16	Macaca fascicularis	2023-07-07	08:45:56	1039	20.56696	1416.7	145	9007.190785	0.540435
16	Macaca fascicularis	2023-07-24	09:51:57	1039	20.56696	1416.7	145	9007.190785	0.540435
16	Macaca nemestrina	2023-05-29	15:14:34	1039	20.56696	1416.7	145	9007.190785	0.540435
16	Macaca nemestrina	2023-06-09	16:22:27	1039	20.56696	1416.7	145	9007.190785	0.540435
16	Macaca nemestrina	2023-06-13	13:29:58	1039	20.56696	1416.7	145	9007.190785	0.540435
16	Macaca nemestrina	2023-06-24	15:35:23	1039	20.56696	1416.7	145	9007.190785	0.540435
16	Macaca nemestrina	2023-06-24	17:41:54	1039	20.56696	1416.7	145	9007.190785	0.540435
16	Macaca nemestrina	2023-06-29	11:28:33	1039	20.56696	1416.7	145	9007.190785	0.540435
16	Macaca nemestrina	2023-06-29	15:31:16	1039	20.56696	1416.7	145	9007.190785	0.540435
16	Macaca nemestrina	2023-07-02	07:50:20	1039	20.56696	1416.7	145	9007.190785	0.540435
16	Macaca nemestrina	2023-07-02	12:43:39	1039	20.56696	1416.7	145	9007.190785	0.540435
16	Macaca nemestrina	2023-07-04	14:49:16	1039	20.56696	1416.7	145	9007.190785	0.540435
16	Macaca nemestrina	2023-07-06	11:52:14	1039	20.56696	1416.7	145	9007.190785	0.540435
16	Macaca nemestrina	2023-07-07	07:21:42	1039	20.56696	1416.7	145	9007.190785	0.540435
16	Macaca nemestrina	2023-07-09	06:48:21	1039	20.56696	1416.7	145	9007.190785	0.540435
16	Macaca nemestrina	2023-07-11	07:14:49	1039	20.56696	1416.7	145	9007.190785	0.540435
16	Macaca nemestrina	2023-07-11	15:28:58	1039	20.56696	1416.7	145	9007.190785	0.540435
16	Macaca nemestrina	2023-07-30	06:59:08	1039	20.56696	1416.7	145	9007.190785	0.540435
16	Macaca nemestrina	2023-08-05	17:07:23	1039	20.56696	1416.7	145	9007.190785	0.540435
16	Macaca nemestrina	2023-08-09	07:29:30	1039	20.56696	1416.7	145	9007.190785	0.540435
16	Muntiacus muntjak	2023-05-15	15:15:25	1039	20.56696	1416.7	145	9007.190785	0.540435
16	Muntiacus muntjak	2023-05-19	07:22:25	1039	20.56696	1416.7	145	9007.190785	0.540435
16	Muntiacus muntjak	2023-06-05	06:37:50	1039	20.56696	1416.7	145	9007.190785	0.540435
16	Muntiacus muntjak	2023-06-19	19:15:06	1039	20.56696	1416.7	145	9007.190785	0.540435
16	Muntiacus muntjak	2023-06-24	06:47:58	1039	20.56696	1416.7	145	9007.190785	0.540435
16	Muntiacus muntjak	2023-06-26	14:03:12	1039	20.56696	1416.7	145	9007.190785	0.540435
16	Muntiacus muntjak	2023-07-07	08:04:48	1039	20.56696	1416.7	145	9007.190785	0.540435
16	Muntiacus muntjak	2023-07-28	07:22:25	1039	20.56696	1416.7	145	9007.190785	0.540435
16	Prionailurus javanensis	2023-06-05	05:56:05	1039	20.56696	1416.7	145	9007.190785	0.540435
16	Rusa unicolor	2023-06-21	07:50:00	1039	20.56696	1416.7	145	9007.190785	0.540435
16	Rusa unicolor	2023-06-24	00:05:13	1039	20.56696	1416.7	145	9007.190785	0.540435
16	Tragulus napu	2023-05-07	00:53:53	1039	20.56696	1416.7	145	9007.190785	0.540435
16	Tragulus napu	2023-05-10	04:06:32	1039	20.56696	1416.7	145	9007.190785	0.540435
16	Tragulus napu	2023-05-12	05:51:18	1039	20.56696	1416.7	145	9007.190785	0.540435
16	Tragulus napu	2023-05-15	05:22:35	1039	20.56696	1416.7	145	9007.190785	0.540435
16	Tragulus napu	2023-05-15	20:01:34	1039	20.56696	1416.7	145	9007.190785	0.540435
16	Tragulus napu	2023-05-18	05:01:46	1039	20.56696	1416.7	145	9007.190785	0.540435
16	Tragulus napu	2023-05-23	06:46:54	1039	20.56696	1416.7	145	9007.190785	0.540435
16	Tragulus napu	2023-05-28	07:09:49	1039	20.56696	1416.7	145	9007.190785	0.540435
16	Tragulus napu	2023-05-28	17:43:16	1039	20.56696	1416.7	145	9007.190785	0.540435
16	Tragulus napu	2023-05-30	01:31:58	1039	20.56696	1416.7	145	9007.190785	0.540435
16	Tragulus napu	2023-05-30	22:29:35	1039	20.56696	1416.7	145	9007.190785	0.540435
16	Tragulus napu	2023-06-09	06:36:04	1039	20.56696	1416.7	145	9007.190785	0.540435
16	Tragulus napu	2023-06-10	05:44:28	1039	20.56696	1416.7	145	9007.190785	0.540435
16	Tragulus napu	2023-06-11	03:13:20	1039	20.56696	1416.7	145	9007.190785	0.540435
16	Tragulus napu	2023-06-11	04:32:03	1039	20.56696	1416.7	145	9007.190785	0.540435
16	Tragulus napu	2023-06-12	17:55:57	1039	20.56696	1416.7	145	9007.190785	0.540435
16	Tragulus napu	2023-06-14	07:52:00	1039	20.56696	1416.7	145	9007.190785	0.540435
16	Tragulus napu	2023-06-17	07:44:03	1039	20.56696	1416.7	145	9007.190785	0.540435
16	Tragulus napu	2023-06-18	12:01:37	1039	20.56696	1416.7	145	9007.190785	0.540435
16	Tragulus napu	2023-06-21	07:07:19	1039	20.56696	1416.7	145	9007.190785	0.540435
16	Tragulus napu	2023-06-22	05:27:01	1039	20.56696	1416.7	145	9007.190785	0.540435
16	Tragulus napu	2023-06-23	07:32:12	1039	20.56696	1416.7	145	9007.190785	0.540435
16	Tragulus napu	2023-06-24	06:48:09	1039	20.56696	1416.7	145	9007.190785	0.540435
16	Tragulus napu	2023-06-25	05:47:02	1039	20.56696	1416.7	145	9007.190785	0.540435
16	Tragulus napu	2023-06-29	01:20:15	1039	20.56696	1416.7	145	9007.190785	0.540435
16	Tragulus napu	2023-07-02	05:48:45	1039	20.56696	1416.7	145	9007.190785	0.540435
16	Tragulus napu	2023-07-02	23:49:36	1039	20.56696	1416.7	145	9007.190785	0.540435
16	Tragulus napu	2023-07-04	18:05:47	1039	20.56696	1416.7	145	9007.190785	0.540435
16	Tragulus napu	2023-07-06	04:16:12	1039	20.56696	1416.7	145	9007.190785	0.540435
16	Tragulus napu	2023-07-07	14:37:29	1039	20.56696	1416.7	145	9007.190785	0.540435
16	Tragulus napu	2023-07-08	01:59:17	1039	20.56696	1416.7	145	9007.190785	0.540435
16	Tragulus napu	2023-07-10	05:36:01	1039	20.56696	1416.7	145	9007.190785	0.540435
16	Tragulus napu	2023-07-12	08:08:45	1039	20.56696	1416.7	145	9007.190785	0.540435
16	Tragulus napu	2023-07-13	08:00:42	1039	20.56696	1416.7	145	9007.190785	0.540435
16	Tragulus napu	2023-07-14	07:17:48	1039	20.56696	1416.7	145	9007.190785	0.540435
16	Tragulus napu	2023-07-16	08:10:05	1039	20.56696	1416.7	145	9007.190785	0.540435
16	Tragulus napu	2023-07-17	06:22:39	1039	20.56696	1416.7	145	9007.190785	0.540435
16	Tragulus napu	2023-07-21	06:44:47	1039	20.56696	1416.7	145	9007.190785	0.540435
16	Tragulus napu	2023-07-23	04:46:33	1039	20.56696	1416.7	145	9007.190785	0.540435
16	Tragulus napu	2023-07-23	19:14:16	1039	20.56696	1416.7	145	9007.190785	0.540435
16	Tragulus napu	2023-07-26	19:47:01	1039	20.56696	1416.7	145	9007.190785	0.540435
16	Tragulus napu	2023-07-31	00:09:14	1039	20.56696	1416.7	145	9007.190785	0.540435
16	Tragulus napu	2023-08-04	19:12:29	1039	20.56696	1416.7	145	9007.190785	0.540435
16	Tragulus napu	2023-08-07	05:27:14	1039	20.56696	1416.7	145	9007.190785	0.540435
16	Trichys fasciculata	2023-07-03	23:52:26	1039	20.56696	1416.7	145	9007.190785	0.540435
16	Viverra tangalunga	2023-05-22	06:02:49	1039	20.56696	1416.7	145	9007.190785	0.540435
16	Viverra tangalunga	2023-05-31	05:45:17	1039	20.56696	1416.7	145	9007.190785	0.540435
17	Arctictis binturong	2023-05-22	03:51:24	1095	11.95826	3866	20	11053.83602	0.4346
17	Helarctos malayanus	2023-06-10	07:02:36	1095	11.95826	3866	20	11053.83602	0.4346
17	Helarctos malayanus	2023-06-22	18:20:34	1095	11.95826	3866	20	11053.83602	0.4346
17	Helarctos malayanus	2023-06-30	12:13:41	1095	11.95826	3866	20	11053.83602	0.4346
17	Hemigalus derbyanus	2023-05-18	04:32:02	1095	11.95826	3866	20	11053.83602	0.4346
17	Hemigalus derbyanus	2023-05-18	21:54:14	1095	11.95826	3866	20	11053.83602	0.4346
17	Hemigalus derbyanus	2023-05-27	05:02:57	1095	11.95826	3866	20	11053.83602	0.4346
17	Hemigalus derbyanus	2023-06-12	02:40:13	1095	11.95826	3866	20	11053.83602	0.4346
17	Hemigalus derbyanus	2023-06-21	22:41:00	1095	11.95826	3866	20	11053.83602	0.4346
17	Hemigalus derbyanus	2023-07-10	23:00:59	1095	11.95826	3866	20	11053.83602	0.4346
17	Herpestes brachyurus	2023-06-23	12:54:51	1095	11.95826	3866	20	11053.83602	0.4346
17	Herpestes brachyurus	2023-06-23	14:21:03	1095	11.95826	3866	20	11053.83602	0.4346
17	Herpestes brachyurus	2023-06-26	15:21:38	1095	11.95826	3866	20	11053.83602	0.4346
17	Herpestes brachyurus	2023-06-30	12:44:56	1095	11.95826	3866	20	11053.83602	0.4346
17	Herpestes semitorquatus semitorquatus	2023-06-20	14:20:36	1095	11.95826	3866	20	11053.83602	0.4346
17	Hystrix brachyura	2023-05-10	20:17:40	1095	11.95826	3866	20	11053.83602	0.4346
17	Hystrix brachyura	2023-05-14	20:23:48	1095	11.95826	3866	20	11053.83602	0.4346
17	Hystrix brachyura	2023-05-16	20:46:45	1095	11.95826	3866	20	11053.83602	0.4346
17	Hystrix brachyura	2023-05-23	21:17:53	1095	11.95826	3866	20	11053.83602	0.4346
17	Hystrix brachyura	2023-06-11	02:10:03	1095	11.95826	3866	20	11053.83602	0.4346
17	Lophura bulweri	2023-05-09	08:37:03	1095	11.95826	3866	20	11053.83602	0.4346
17	Lophura bulweri	2023-05-20	11:50:45	1095	11.95826	3866	20	11053.83602	0.4346
17	Lophura bulweri	2023-06-21	13:29:26	1095	11.95826	3866	20	11053.83602	0.4346
17	Lophura bulweri	2023-06-28	15:32:06	1095	11.95826	3866	20	11053.83602	0.4346
17	Lophura bulweri	2023-07-02	16:41:34	1095	11.95826	3866	20	11053.83602	0.4346
17	Lophura bulweri	2023-07-04	12:00:17	1095	11.95826	3866	20	11053.83602	0.4346
17	Lophura bulweri	2023-07-15	08:39:18	1095	11.95826	3866	20	11053.83602	0.4346
17	Lophura bulweri	2023-07-22	16:35:53	1095	11.95826	3866	20	11053.83602	0.4346
17	Lophura bulweri	2023-07-23	12:55:53	1095	11.95826	3866	20	11053.83602	0.4346
17	Lophura ignita	2023-05-09	08:37:03	1095	11.95826	3866	20	11053.83602	0.4346
17	Lophura ignita	2023-07-20	11:56:08	1095	11.95826	3866	20	11053.83602	0.4346
17	Macaca nemestrina	2023-05-10	08:52:59	1095	11.95826	3866	20	11053.83602	0.4346
17	Macaca nemestrina	2023-05-13	09:28:51	1095	11.95826	3866	20	11053.83602	0.4346
17	Macaca nemestrina	2023-05-14	09:19:53	1095	11.95826	3866	20	11053.83602	0.4346
17	Macaca nemestrina	2023-05-21	08:51:27	1095	11.95826	3866	20	11053.83602	0.4346
17	Macaca nemestrina	2023-05-23	08:37:05	1095	11.95826	3866	20	11053.83602	0.4346
17	Macaca nemestrina	2023-06-18	12:40:33	1095	11.95826	3866	20	11053.83602	0.4346
17	Macaca nemestrina	2023-07-02	08:30:00	1095	11.95826	3866	20	11053.83602	0.4346
17	Macaca nemestrina	2023-07-02	09:36:11	1095	11.95826	3866	20	11053.83602	0.4346
17	Macaca nemestrina	2023-07-21	12:39:35	1095	11.95826	3866	20	11053.83602	0.4346
17	Macaca nemestrina	2023-07-26	09:53:25	1095	11.95826	3866	20	11053.83602	0.4346
17	Martes flavigula	2023-05-14	18:04:03	1095	11.95826	3866	20	11053.83602	0.4346
17	Martes flavigula	2023-05-18	09:27:56	1095	11.95826	3866	20	11053.83602	0.4346
17	Muntiacus atherodes	2023-05-15	06:07:39	1095	11.95826	3866	20	11053.83602	0.4346
17	Muntiacus atherodes	2023-05-23	17:27:16	1095	11.95826	3866	20	11053.83602	0.4346
17	Muntiacus atherodes	2023-06-26	15:05:16	1095	11.95826	3866	20	11053.83602	0.4346
17	Muntiacus atherodes	2023-06-28	10:43:29	1095	11.95826	3866	20	11053.83602	0.4346
17	Muntiacus atherodes	2023-07-02	16:57:21	1095	11.95826	3866	20	11053.83602	0.4346
17	Muntiacus atherodes	2023-07-05	08:00:40	1095	11.95826	3866	20	11053.83602	0.4346
17	Muntiacus atherodes	2023-07-05	10:18:18	1095	11.95826	3866	20	11053.83602	0.4346
17	Muntiacus atherodes	2023-07-13	06:56:56	1095	11.95826	3866	20	11053.83602	0.4346
17	Muntiacus atherodes	2023-07-22	09:28:41	1095	11.95826	3866	20	11053.83602	0.4346
17	Muntiacus atherodes	2023-08-02	09:17:14	1095	11.95826	3866	20	11053.83602	0.4346
17	Muntiacus atherodes	2023-08-10	16:10:11	1095	11.95826	3866	20	11053.83602	0.4346
17	Muntiacus muntjak	2023-05-17	17:48:10	1095	11.95826	3866	20	11053.83602	0.4346
17	Muntiacus muntjak	2023-05-27	08:00:41	1095	11.95826	3866	20	11053.83602	0.4346
17	Muntiacus muntjak	2023-07-01	07:43:52	1095	11.95826	3866	20	11053.83602	0.4346
17	Muntiacus muntjak	2023-07-07	11:09:44	1095	11.95826	3866	20	11053.83602	0.4346
17	Muntiacus muntjak	2023-07-15	15:20:24	1095	11.95826	3866	20	11053.83602	0.4346
17	Muntiacus muntjak	2023-07-19	09:30:05	1095	11.95826	3866	20	11053.83602	0.4346
17	Muntiacus muntjak	2023-07-23	07:16:00	1095	11.95826	3866	20	11053.83602	0.4346
17	Muntiacus muntjak	2023-07-24	12:24:25	1095	11.95826	3866	20	11053.83602	0.4346
17	Muntiacus muntjak	2023-08-01	01:13:19	1095	11.95826	3866	20	11053.83602	0.4346
17	Muntiacus muntjak	2023-08-05	03:53:16	1095	11.95826	3866	20	11053.83602	0.4346
17	Muntiacus muntjak	2023-08-05	12:20:04	1095	11.95826	3866	20	11053.83602	0.4346
17	Muntiacus muntjak	2023-08-06	12:11:43	1095	11.95826	3866	20	11053.83602	0.4346
17	Presbytis rubicunda ignita	2023-05-19	13:25:59	1095	11.95826	3866	20	11053.83602	0.4346
17	Prionailurus javanensis	2023-06-27	19:07:36	1095	11.95826	3866	20	11053.83602	0.4346
17	rat spp	2020-01-03	00:08:42	1095	11.95826	3866	20	11053.83602	0.4346
17	Rusa unicolor	2023-05-28	19:28:08	1095	11.95826	3866	20	11053.83602	0.4346
17	Rusa unicolor	2023-06-07	07:07:33	1095	11.95826	3866	20	11053.83602	0.4346
17	Sus barbatus	2023-06-26	19:59:02	1095	11.95826	3866	20	11053.83602	0.4346
17	Tragulus napu	2023-05-14	18:49:41	1095	11.95826	3866	20	11053.83602	0.4346
17	Tragulus napu	2023-05-17	19:45:35	1095	11.95826	3866	20	11053.83602	0.4346
17	Tragulus napu	2023-05-30	19:36:19	1095	11.95826	3866	20	11053.83602	0.4346
17	Tragulus napu	2023-06-20	20:52:11	1095	11.95826	3866	20	11053.83602	0.4346
17	Tragulus napu	2023-06-29	00:58:40	1095	11.95826	3866	20	11053.83602	0.4346
17	Tragulus napu	2023-07-01	01:16:23	1095	11.95826	3866	20	11053.83602	0.4346
17	Tragulus napu	2023-07-01	22:12:10	1095	11.95826	3866	20	11053.83602	0.4346
17	Tragulus napu	2023-07-07	02:39:00	1095	11.95826	3866	20	11053.83602	0.4346
17	Tragulus napu	2023-07-08	22:50:01	1095	11.95826	3866	20	11053.83602	0.4346
17	Tragulus napu	2023-07-12	00:40:42	1095	11.95826	3866	20	11053.83602	0.4346
17	Tragulus napu	2023-08-03	20:15:53	1095	11.95826	3866	20	11053.83602	0.4346
17	Trichys fasciculata	2023-06-21	03:55:05	1095	11.95826	3866	20	11053.83602	0.4346
17	Viverra tangalunga	2023-05-21	06:12:12	1095	11.95826	3866	20	11053.83602	0.4346
17	Viverra tangalunga	2023-05-23	20:29:37	1095	11.95826	3866	20	11053.83602	0.4346
17	Viverra tangalunga	2023-05-23	22:38:23	1095	11.95826	3866	20	11053.83602	0.4346
17	Viverra tangalunga	2023-05-24	20:49:26	1095	11.95826	3866	20	11053.83602	0.4346
17	Viverra tangalunga	2023-05-25	22:53:30	1095	11.95826	3866	20	11053.83602	0.4346
17	Viverra tangalunga	2023-05-26	00:13:26	1095	11.95826	3866	20	11053.83602	0.4346
17	Viverra tangalunga	2023-05-26	20:09:47	1095	11.95826	3866	20	11053.83602	0.4346
17	Viverra tangalunga	2023-05-26	21:12:36	1095	11.95826	3866	20	11053.83602	0.4346
17	Viverra tangalunga	2023-05-31	03:59:43	1095	11.95826	3866	20	11053.83602	0.4346
17	Viverra tangalunga	2023-06-12	20:43:33	1095	11.95826	3866	20	11053.83602	0.4346
17	Viverra tangalunga	2023-06-13	00:54:36	1095	11.95826	3866	20	11053.83602	0.4346
17	Viverra tangalunga	2023-06-22	05:59:09	1095	11.95826	3866	20	11053.83602	0.4346
17	Viverra tangalunga	2023-07-02	06:29:06	1095	11.95826	3866	20	11053.83602	0.4346
17	Viverra tangalunga	2023-07-02	19:39:51	1095	11.95826	3866	20	11053.83602	0.4346
18	Hemigalus derbyanus	2023-06-06	00:09:10	1102	8.30662	4866.9	72	11754.42327	0.473215
18	Herpestes brachyurus	2023-05-11	08:05:46	1102	8.30662	4866.9	72	11754.42327	0.473215
18	Macaca fascicularis	2023-08-01	13:57:35	1102	8.30662	4866.9	72	11754.42327	0.473215
18	Macaca nemestrina	2023-05-12	16:03:08	1102	8.30662	4866.9	72	11754.42327	0.473215
18	Macaca nemestrina	2023-05-19	11:33:57	1102	8.30662	4866.9	72	11754.42327	0.473215
18	Macaca nemestrina	2023-05-21	14:59:09	1102	8.30662	4866.9	72	11754.42327	0.473215
18	Macaca nemestrina	2023-05-25	14:52:41	1102	8.30662	4866.9	72	11754.42327	0.473215
18	Macaca nemestrina	2023-06-16	11:25:35	1102	8.30662	4866.9	72	11754.42327	0.473215
18	Macaca nemestrina	2023-06-16	13:26:23	1102	8.30662	4866.9	72	11754.42327	0.473215
18	Macaca nemestrina	2023-07-11	09:56:52	1102	8.30662	4866.9	72	11754.42327	0.473215
18	Macaca nemestrina	2023-07-20	13:32:46	1102	8.30662	4866.9	72	11754.42327	0.473215
18	Macaca nemestrina	2023-07-24	18:12:55	1102	8.30662	4866.9	72	11754.42327	0.473215
18	Macaca nemestrina	2023-08-07	14:53:09	1102	8.30662	4866.9	72	11754.42327	0.473215
18	Macaca nemestrina	2023-08-11	18:13:24	1102	8.30662	4866.9	72	11754.42327	0.473215
18	Macaca nemestrina	2023-08-14	10:46:38	1102	8.30662	4866.9	72	11754.42327	0.473215
18	Muntiacus muntjak	2023-06-09	13:39:27	1102	8.30662	4866.9	72	11754.42327	0.473215
18	Muntiacus muntjak	2023-06-15	13:20:56	1102	8.30662	4866.9	72	11754.42327	0.473215
18	Muntiacus muntjak	2023-06-23	08:31:24	1102	8.30662	4866.9	72	11754.42327	0.473215
18	Muntiacus muntjak	2023-06-24	10:57:04	1102	8.30662	4866.9	72	11754.42327	0.473215
18	Muntiacus muntjak	2023-06-27	09:52:29	1102	8.30662	4866.9	72	11754.42327	0.473215
18	Muntiacus muntjak	2023-06-30	09:59:38	1102	8.30662	4866.9	72	11754.42327	0.473215
18	Muntiacus muntjak	2023-07-02	15:37:54	1102	8.30662	4866.9	72	11754.42327	0.473215
18	Muntiacus muntjak	2023-07-04	14:17:28	1102	8.30662	4866.9	72	11754.42327	0.473215
18	Muntiacus muntjak	2023-07-07	10:31:56	1102	8.30662	4866.9	72	11754.42327	0.473215
18	Muntiacus muntjak	2023-07-07	12:05:51	1102	8.30662	4866.9	72	11754.42327	0.473215
18	Muntiacus muntjak	2023-07-08	14:38:00	1102	8.30662	4866.9	72	11754.42327	0.473215
18	Muntiacus muntjak	2023-07-10	13:59:46	1102	8.30662	4866.9	72	11754.42327	0.473215
18	Muntiacus muntjak	2023-07-11	08:38:41	1102	8.30662	4866.9	72	11754.42327	0.473215
18	Muntiacus muntjak	2023-07-13	11:17:29	1102	8.30662	4866.9	72	11754.42327	0.473215
18	Muntiacus muntjak	2023-07-13	17:20:01	1102	8.30662	4866.9	72	11754.42327	0.473215
18	Muntiacus muntjak	2023-07-14	08:17:54	1102	8.30662	4866.9	72	11754.42327	0.473215
18	Muntiacus muntjak	2023-07-14	13:27:39	1102	8.30662	4866.9	72	11754.42327	0.473215
18	Muntiacus muntjak	2023-07-14	18:10:25	1102	8.30662	4866.9	72	11754.42327	0.473215
18	Muntiacus muntjak	2023-07-15	17:44:28	1102	8.30662	4866.9	72	11754.42327	0.473215
18	Muntiacus muntjak	2023-07-16	17:28:40	1102	8.30662	4866.9	72	11754.42327	0.473215
18	Muntiacus muntjak	2023-07-17	06:12:15	1102	8.30662	4866.9	72	11754.42327	0.473215
18	Muntiacus muntjak	2023-07-17	08:13:43	1102	8.30662	4866.9	72	11754.42327	0.473215
18	Muntiacus muntjak	2023-07-19	18:00:15	1102	8.30662	4866.9	72	11754.42327	0.473215
18	Muntiacus muntjak	2023-07-20	06:42:25	1102	8.30662	4866.9	72	11754.42327	0.473215
18	Muntiacus muntjak	2023-07-20	07:53:50	1102	8.30662	4866.9	72	11754.42327	0.473215
18	Muntiacus muntjak	2023-07-22	15:43:01	1102	8.30662	4866.9	72	11754.42327	0.473215
18	Muntiacus muntjak	2023-07-25	12:06:56	1102	8.30662	4866.9	72	11754.42327	0.473215
18	Muntiacus muntjak	2023-07-25	13:08:19	1102	8.30662	4866.9	72	11754.42327	0.473215
18	Muntiacus muntjak	2023-07-26	08:23:49	1102	8.30662	4866.9	72	11754.42327	0.473215
18	Muntiacus muntjak	2023-07-28	08:54:45	1102	8.30662	4866.9	72	11754.42327	0.473215
18	Muntiacus muntjak	2023-08-08	16:18:31	1102	8.30662	4866.9	72	11754.42327	0.473215
18	Muntiacus muntjak	2023-08-11	17:38:08	1102	8.30662	4866.9	72	11754.42327	0.473215
18	Muntiacus muntjak	2023-08-12	08:09:45	1102	8.30662	4866.9	72	11754.42327	0.473215
18	Muntiacus muntjak	2023-08-12	17:56:51	1102	8.30662	4866.9	72	11754.42327	0.473215
18	Prionailurus javanensis	2023-06-11	06:02:11	1102	8.30662	4866.9	72	11754.42327	0.473215
18	Rusa unicolor	2023-07-19	15:37:24	1102	8.30662	4866.9	72	11754.42327	0.473215
18	Rusa unicolor	2023-08-10	18:13:49	1102	8.30662	4866.9	72	11754.42327	0.473215
18	squirrel spp	2023-05-09	07:51:27	1102	8.30662	4866.9	72	11754.42327	0.473215
18	Sus barbatus	2023-06-01	17:05:47	1102	8.30662	4866.9	72	11754.42327	0.473215
18	Sus barbatus	2023-07-25	17:48:42	1102	8.30662	4866.9	72	11754.42327	0.473215
19	Argus pheasant	2023-08-04	07:05:54	1111	11.61895	2642.6	69	9533.629565	0.51764
19	Argus pheasant	2023-08-07	12:10:18	1111	11.61895	2642.6	69	9533.629565	0.51764
19	Haematortyx sanguiniceps	2023-05-24	12:04:36	1111	11.61895	2642.6	69	9533.629565	0.51764
19	Haematortyx sanguiniceps	2023-06-02	08:59:45	1111	11.61895	2642.6	69	9533.629565	0.51764
19	Helarctos malayanus	2023-07-08	15:21:35	1111	11.61895	2642.6	69	9533.629565	0.51764
19	Hemigalus derbyanus	2023-05-14	01:21:09	1111	11.61895	2642.6	69	9533.629565	0.51764
19	Herpestes brachyurus	2023-05-18	08:53:48	1111	11.61895	2642.6	69	9533.629565	0.51764
19	Herpestes brachyurus	2023-06-05	09:00:58	1111	11.61895	2642.6	69	9533.629565	0.51764
19	Herpestes brachyurus	2023-06-08	12:29:20	1111	11.61895	2642.6	69	9533.629565	0.51764
19	Herpestes brachyurus	2023-07-10	07:07:13	1111	11.61895	2642.6	69	9533.629565	0.51764
19	Herpestes brachyurus	2023-07-15	12:41:20	1111	11.61895	2642.6	69	9533.629565	0.51764
19	Herpestes brachyurus	2023-08-04	10:45:44	1111	11.61895	2642.6	69	9533.629565	0.51764
19	Herpestes brachyurus	2023-08-10	14:28:42	1111	11.61895	2642.6	69	9533.629565	0.51764
19	Herpestes brachyurus	2023-08-11	07:19:47	1111	11.61895	2642.6	69	9533.629565	0.51764
19	Hystrix brachyura	2023-05-22	01:45:56	1111	11.61895	2642.6	69	9533.629565	0.51764
19	Hystrix brachyura	2023-06-28	03:04:25	1111	11.61895	2642.6	69	9533.629565	0.51764
19	Lophura ignita	2023-06-30	10:43:01	1111	11.61895	2642.6	69	9533.629565	0.51764
19	Lophura ignita	2023-07-10	07:20:26	1111	11.61895	2642.6	69	9533.629565	0.51764
19	Macaca nemestrina	2023-05-15	12:28:53	1111	11.61895	2642.6	69	9533.629565	0.51764
19	Macaca nemestrina	2023-05-28	10:40:17	1111	11.61895	2642.6	69	9533.629565	0.51764
19	Macaca nemestrina	2023-05-30	08:38:31	1111	11.61895	2642.6	69	9533.629565	0.51764
19	Manis javanica	2023-05-25	02:51:22	1111	11.61895	2642.6	69	9533.629565	0.51764
19	Martes flavigula	2023-06-11	13:13:36	1111	11.61895	2642.6	69	9533.629565	0.51764
19	Muntiacus atherodes	2023-06-19	14:25:01	1111	11.61895	2642.6	69	9533.629565	0.51764
19	Muntiacus muntjak	2023-06-23	09:12:52	1111	11.61895	2642.6	69	9533.629565	0.51764
19	Muntiacus muntjak	2023-07-07	01:16:37	1111	11.61895	2642.6	69	9533.629565	0.51764
19	Muntiacus muntjak	2023-07-31	18:14:41	1111	11.61895	2642.6	69	9533.629565	0.51764
19	Paradoxurus hermaphroditus	2023-06-09	00:00:31	1111	11.61895	2642.6	69	9533.629565	0.51764
19	Paradoxurus hermaphroditus	2023-06-09	02:54:13	1111	11.61895	2642.6	69	9533.629565	0.51764
19	Paradoxurus hermaphroditus	2023-08-14	04:28:09	1111	11.61895	2642.6	69	9533.629565	0.51764
19	Prionodon linsang	2023-06-16	01:41:27	1111	11.61895	2642.6	69	9533.629565	0.51764
19	Roulroul	2023-07-14	17:12:46	1111	11.61895	2642.6	69	9533.629565	0.51764
19	Roulroul	2023-07-25	07:20:08	1111	11.61895	2642.6	69	9533.629565	0.51764
19	squirrel spp	2023-06-30	10:12:23	1111	11.61895	2642.6	69	9533.629565	0.51764
19	Tragulus napu	2023-05-16	17:37:40	1111	11.61895	2642.6	69	9533.629565	0.51764
19	Tragulus napu	2023-05-17	05:38:41	1111	11.61895	2642.6	69	9533.629565	0.51764
19	Tragulus napu	2023-06-08	18:53:17	1111	11.61895	2642.6	69	9533.629565	0.51764
19	Tragulus napu	2023-06-11	04:42:28	1111	11.61895	2642.6	69	9533.629565	0.51764
19	Tragulus napu	2023-06-15	04:35:55	1111	11.61895	2642.6	69	9533.629565	0.51764
19	Tragulus napu	2023-06-24	18:32:47	1111	11.61895	2642.6	69	9533.629565	0.51764
19	Tragulus napu	2023-06-27	04:53:02	1111	11.61895	2642.6	69	9533.629565	0.51764
19	Tragulus napu	2023-06-29	18:48:32	1111	11.61895	2642.6	69	9533.629565	0.51764
19	Tragulus napu	2023-07-04	18:44:41	1111	11.61895	2642.6	69	9533.629565	0.51764
19	Tragulus napu	2023-07-07	18:50:01	1111	11.61895	2642.6	69	9533.629565	0.51764
19	Tragulus napu	2023-07-15	18:38:53	1111	11.61895	2642.6	69	9533.629565	0.51764
19	Tragulus napu	2023-07-18	19:21:51	1111	11.61895	2642.6	69	9533.629565	0.51764
19	Tragulus napu	2023-07-23	06:23:00	1111	11.61895	2642.6	69	9533.629565	0.51764
19	Tragulus napu	2023-08-10	18:50:13	1111	11.61895	2642.6	69	9533.629565	0.51764
19	Tragulus napu	2023-08-11	18:25:04	1111	11.61895	2642.6	69	9533.629565	0.51764
19	Trichys fasciculata	2023-05-17	01:15:34	1111	11.61895	2642.6	69	9533.629565	0.51764
19	Viverra tangalunga	2023-05-19	18:34:58	1111	11.61895	2642.6	69	9533.629565	0.51764
19	Viverra tangalunga	2023-05-30	20:15:25	1111	11.61895	2642.6	69	9533.629565	0.51764
19	Viverra tangalunga	2023-06-04	19:40:10	1111	11.61895	2642.6	69	9533.629565	0.51764
19	Viverra tangalunga	2023-07-08	03:59:47	1111	11.61895	2642.6	69	9533.629565	0.51764
19	Viverra tangalunga	2023-07-27	04:00:40	1111	11.61895	2642.6	69	9533.629565	0.51764
19	Viverra tangalunga	2023-07-27	06:50:17	1111	11.61895	2642.6	69	9533.629565	0.51764
19	Viverra tangalunga	2023-07-29	04:53:03	1111	11.61895	2642.6	69	9533.629565	0.51764
19	Viverra tangalunga	2023-08-12	08:57:01	1111	11.61895	2642.6	69	9533.629565	0.51764
2	Catopuma badia	2023-05-13	15:39:37	1322	24.35159	0.3	111	3699.245824	0.58511
2	Diplogale hosei	2023-04-29	03:38:47	1322	24.35159	0.3	111	3699.245824	0.58511
2	Haematortyx sanguiniceps	2023-04-29	08:59:14	1322	24.35159	0.3	111	3699.245824	0.58511
2	Hemigalus derbyanus	2023-05-16	03:08:47	1322	24.35159	0.3	111	3699.245824	0.58511
2	Hemigalus derbyanus	2023-05-16	20:08:05	1322	24.35159	0.3	111	3699.245824	0.58511
2	Hemigalus derbyanus	2023-06-12	01:10:25	1322	24.35159	0.3	111	3699.245824	0.58511
2	Hemigalus derbyanus	2023-06-19	00:32:59	1322	24.35159	0.3	111	3699.245824	0.58511
2	Hemigalus derbyanus	2023-07-30	01:13:24	1322	24.35159	0.3	111	3699.245824	0.58511
2	Hemigalus derbyanus	2023-07-30	21:28:31	1322	24.35159	0.3	111	3699.245824	0.58511
2	Hystrix brachyura	2023-05-31	21:03:07	1322	24.35159	0.3	111	3699.245824	0.58511
2	Hystrix brachyura	2023-06-01	03:17:59	1322	24.35159	0.3	111	3699.245824	0.58511
2	Hystrix brachyura	2023-06-01	21:51:57	1322	24.35159	0.3	111	3699.245824	0.58511
2	Hystrix brachyura	2023-06-02	02:09:42	1322	24.35159	0.3	111	3699.245824	0.58511
2	Hystrix brachyura	2023-06-04	22:01:00	1322	24.35159	0.3	111	3699.245824	0.58511
2	Hystrix brachyura	2023-07-02	19:59:10	1322	24.35159	0.3	111	3699.245824	0.58511
2	Hystrix brachyura	2023-07-15	21:20:35	1322	24.35159	0.3	111	3699.245824	0.58511
2	Hystrix brachyura	2023-07-24	22:07:19	1322	24.35159	0.3	111	3699.245824	0.58511
2	Hystrix brachyura	2023-07-31	04:19:38	1322	24.35159	0.3	111	3699.245824	0.58511
2	Macaca nemestrina	2023-04-20	06:03:44	1322	24.35159	0.3	111	3699.245824	0.58511
2	Macaca nemestrina	2023-04-28	11:19:22	1322	24.35159	0.3	111	3699.245824	0.58511
2	Macaca nemestrina	2023-05-13	14:18:16	1322	24.35159	0.3	111	3699.245824	0.58511
2	Macaca nemestrina	2023-05-19	08:52:48	1322	24.35159	0.3	111	3699.245824	0.58511
2	Macaca nemestrina	2023-05-22	15:12:03	1322	24.35159	0.3	111	3699.245824	0.58511
2	Macaca nemestrina	2023-05-27	16:32:09	1322	24.35159	0.3	111	3699.245824	0.58511
2	Macaca nemestrina	2023-05-30	11:59:12	1322	24.35159	0.3	111	3699.245824	0.58511
2	Macaca nemestrina	2023-06-12	13:49:07	1322	24.35159	0.3	111	3699.245824	0.58511
2	Macaca nemestrina	2023-07-19	07:39:51	1322	24.35159	0.3	111	3699.245824	0.58511
2	Macaca nemestrina	2023-07-25	15:14:49	1322	24.35159	0.3	111	3699.245824	0.58511
2	Martes flavigula	2023-05-27	10:02:22	1322	24.35159	0.3	111	3699.245824	0.58511
2	Martes flavigula	2023-06-18	15:40:27	1322	24.35159	0.3	111	3699.245824	0.58511
2	Martes flavigula	2023-07-04	08:59:32	1322	24.35159	0.3	111	3699.245824	0.58511
2	Martes flavigula	2023-07-07	14:51:46	1322	24.35159	0.3	111	3699.245824	0.58511
2	Martes flavigula	2023-07-07	17:37:28	1322	24.35159	0.3	111	3699.245824	0.58511
2	Muntiacus atherodes	2023-06-22	15:50:26	1322	24.35159	0.3	111	3699.245824	0.58511
2	Muntiacus atherodes	2023-06-28	05:49:58	1322	24.35159	0.3	111	3699.245824	0.58511
2	Muntiacus atherodes	2023-07-04	22:44:22	1322	24.35159	0.3	111	3699.245824	0.58511
2	Muntiacus atherodes	2023-07-10	08:10:03	1322	24.35159	0.3	111	3699.245824	0.58511
2	Muntiacus atherodes	2023-07-17	06:47:39	1322	24.35159	0.3	111	3699.245824	0.58511
2	Muntiacus atherodes	2023-07-17	13:09:47	1322	24.35159	0.3	111	3699.245824	0.58511
2	Muntiacus atherodes	2023-07-17	17:27:13	1322	24.35159	0.3	111	3699.245824	0.58511
2	Muntiacus atherodes	2023-07-19	06:45:38	1322	24.35159	0.3	111	3699.245824	0.58511
2	Muntiacus atherodes	2023-07-24	12:38:42	1322	24.35159	0.3	111	3699.245824	0.58511
2	Muntiacus atherodes	2023-07-24	16:17:53	1322	24.35159	0.3	111	3699.245824	0.58511
2	Muntiacus atherodes	2023-07-25	07:56:42	1322	24.35159	0.3	111	3699.245824	0.58511
2	Muntiacus muntjak	2023-05-28	07:06:54	1322	24.35159	0.3	111	3699.245824	0.58511
2	Muntiacus muntjak	2023-06-28	05:49:21	1322	24.35159	0.3	111	3699.245824	0.58511
2	Muntiacus muntjak	2023-06-29	08:00:40	1322	24.35159	0.3	111	3699.245824	0.58511
2	Muntiacus muntjak	2023-07-04	22:43:48	1322	24.35159	0.3	111	3699.245824	0.58511
2	Muntiacus muntjak	2023-07-16	00:35:03	1322	24.35159	0.3	111	3699.245824	0.58511
2	Muntiacus muntjak	2023-07-16	06:10:29	1322	24.35159	0.3	111	3699.245824	0.58511
2	Muntiacus muntjak	2023-07-16	23:23:51	1322	24.35159	0.3	111	3699.245824	0.58511
2	Muntiacus muntjak	2023-07-19	09:18:21	1322	24.35159	0.3	111	3699.245824	0.58511
2	Muntiacus muntjak	2023-07-29	07:21:12	1322	24.35159	0.3	111	3699.245824	0.58511
2	Muntiacus muntjak	2023-07-30	15:49:53	1322	24.35159	0.3	111	3699.245824	0.58511
2	Muntiacus muntjak	2023-08-01	01:01:41	1322	24.35159	0.3	111	3699.245824	0.58511
2	Muntiacus muntjak	2023-08-03	15:11:06	1322	24.35159	0.3	111	3699.245824	0.58511
2	Paradoxurus hermaphroditus	2023-05-11	05:31:14	1322	24.35159	0.3	111	3699.245824	0.58511
2	Pardofelis marmorata	2023-05-20	09:16:03	1322	24.35159	0.3	111	3699.245824	0.58511
2	rat spp	2023-05-11	19:51:25	1322	24.35159	0.3	111	3699.245824	0.58511
2	rat spp	2023-05-12	22:13:29	1322	24.35159	0.3	111	3699.245824	0.58511
2	rat spp	2023-05-14	20:24:15	1322	24.35159	0.3	111	3699.245824	0.58511
2	rat spp	2023-05-15	20:45:00	1322	24.35159	0.3	111	3699.245824	0.58511
2	rat spp	2023-05-31	02:46:30	1322	24.35159	0.3	111	3699.245824	0.58511
2	rat spp	2023-06-27	02:22:25	1322	24.35159	0.3	111	3699.245824	0.58511
2	rat spp	2023-07-13	03:26:24	1322	24.35159	0.3	111	3699.245824	0.58511
2	rat spp	2023-07-14	02:16:49	1322	24.35159	0.3	111	3699.245824	0.58511
2	rat spp	2023-07-15	20:51:05	1322	24.35159	0.3	111	3699.245824	0.58511
2	rat spp	2023-07-17	22:04:54	1322	24.35159	0.3	111	3699.245824	0.58511
2	rat spp	2023-07-18	02:01:33	1322	24.35159	0.3	111	3699.245824	0.58511
2	rat spp	2023-07-19	23:11:05	1322	24.35159	0.3	111	3699.245824	0.58511
2	rat spp	2023-07-21	01:57:54	1322	24.35159	0.3	111	3699.245824	0.58511
2	rat spp	2023-07-23	02:03:39	1322	24.35159	0.3	111	3699.245824	0.58511
2	rat spp	2023-07-23	04:10:06	1322	24.35159	0.3	111	3699.245824	0.58511
2	rat spp	2023-07-24	23:06:28	1322	24.35159	0.3	111	3699.245824	0.58511
2	rat spp	2023-07-25	03:07:56	1322	24.35159	0.3	111	3699.245824	0.58511
2	rat spp	2023-07-27	01:16:08	1322	24.35159	0.3	111	3699.245824	0.58511
2	rat spp	2023-08-03	19:19:53	1322	24.35159	0.3	111	3699.245824	0.58511
2	Rheithrosciurus macrotis	2023-05-05	10:27:49	1322	24.35159	0.3	111	3699.245824	0.58511
2	squirrel spp	2023-05-25	07:35:24	1322	24.35159	0.3	111	3699.245824	0.58511
2	squirrel spp	2023-05-28	00:39:08	1322	24.35159	0.3	111	3699.245824	0.58511
2	squirrel spp	2023-05-28	15:17:04	1322	24.35159	0.3	111	3699.245824	0.58511
2	squirrel spp	2023-05-28	18:18:47	1322	24.35159	0.3	111	3699.245824	0.58511
2	squirrel spp	2023-05-29	10:05:52	1322	24.35159	0.3	111	3699.245824	0.58511
2	squirrel spp	2023-05-29	18:14:40	1322	24.35159	0.3	111	3699.245824	0.58511
2	squirrel spp	2023-05-30	08:34:14	1322	24.35159	0.3	111	3699.245824	0.58511
2	squirrel spp	2023-05-31	09:04:27	1322	24.35159	0.3	111	3699.245824	0.58511
2	squirrel spp	2023-05-31	14:19:33	1322	24.35159	0.3	111	3699.245824	0.58511
2	squirrel spp	2023-05-31	18:03:10	1322	24.35159	0.3	111	3699.245824	0.58511
2	squirrel spp	2023-06-01	13:29:49	1322	24.35159	0.3	111	3699.245824	0.58511
2	squirrel spp	2023-06-02	09:27:51	1322	24.35159	0.3	111	3699.245824	0.58511
2	squirrel spp	2023-06-04	15:24:01	1322	24.35159	0.3	111	3699.245824	0.58511
2	squirrel spp	2023-06-07	13:09:49	1322	24.35159	0.3	111	3699.245824	0.58511
2	squirrel spp	2023-06-11	06:36:33	1322	24.35159	0.3	111	3699.245824	0.58511
2	squirrel spp	2023-06-13	16:49:18	1322	24.35159	0.3	111	3699.245824	0.58511
2	squirrel spp	2023-06-19	06:53:21	1322	24.35159	0.3	111	3699.245824	0.58511
2	squirrel spp	2023-06-24	16:52:48	1322	24.35159	0.3	111	3699.245824	0.58511
2	squirrel spp	2023-07-02	09:18:43	1322	24.35159	0.3	111	3699.245824	0.58511
2	squirrel spp	2023-07-02	16:55:10	1322	24.35159	0.3	111	3699.245824	0.58511
2	squirrel spp	2023-07-05	15:11:52	1322	24.35159	0.3	111	3699.245824	0.58511
2	squirrel spp	2023-07-14	16:03:58	1322	24.35159	0.3	111	3699.245824	0.58511
2	squirrel spp	2023-07-16	08:49:49	1322	24.35159	0.3	111	3699.245824	0.58511
2	squirrel spp	2023-07-22	18:33:16	1322	24.35159	0.3	111	3699.245824	0.58511
2	squirrel spp	2023-07-24	08:12:46	1322	24.35159	0.3	111	3699.245824	0.58511
2	squirrel spp	2023-07-31	14:15:52	1322	24.35159	0.3	111	3699.245824	0.58511
2	squirrel spp	2023-08-01	11:44:50	1322	24.35159	0.3	111	3699.245824	0.58511
2	squirrel spp	2023-08-04	07:14:45	1322	24.35159	0.3	111	3699.245824	0.58511
2	Trichys fasciculata	2023-04-29	03:25:01	1322	24.35159	0.3	111	3699.245824	0.58511
2	Trichys fasciculata	2023-05-02	04:20:46	1322	24.35159	0.3	111	3699.245824	0.58511
2	Trichys fasciculata	2023-05-21	21:26:53	1322	24.35159	0.3	111	3699.245824	0.58511
2	Trichys fasciculata	2023-05-29	04:54:38	1322	24.35159	0.3	111	3699.245824	0.58511
2	Trichys fasciculata	2023-06-07	19:26:41	1322	24.35159	0.3	111	3699.245824	0.58511
2	Trichys fasciculata	2023-06-09	19:36:04	1322	24.35159	0.3	111	3699.245824	0.58511
2	Trichys fasciculata	2023-06-12	19:12:13	1322	24.35159	0.3	111	3699.245824	0.58511
2	Trichys fasciculata	2023-07-03	19:41:21	1322	24.35159	0.3	111	3699.245824	0.58511
2	Trichys fasciculata	2023-07-17	04:52:23	1322	24.35159	0.3	111	3699.245824	0.58511
2	Trichys fasciculata	2023-07-19	21:30:30	1322	24.35159	0.3	111	3699.245824	0.58511
2	Trichys fasciculata	2023-07-25	03:33:32	1322	24.35159	0.3	111	3699.245824	0.58511
2	Trichys fasciculata	2023-07-28	02:34:35	1322	24.35159	0.3	111	3699.245824	0.58511
2	Trichys fasciculata	2023-07-30	19:51:43	1322	24.35159	0.3	111	3699.245824	0.58511
20	Macaca nemestrina	2023-07-09	17:00:52	1086	11.53256	3602.5	45	10087.42972	0.482635
20	Macaca nemestrina	2023-07-12	06:58:05	1086	11.53256	3602.5	45	10087.42972	0.482635
20	Macaca nemestrina	2023-07-13	15:26:20	1086	11.53256	3602.5	45	10087.42972	0.482635
20	Macaca nemestrina	2023-07-17	06:42:25	1086	11.53256	3602.5	45	10087.42972	0.482635
20	Muntiacus atherodes	2023-06-04	08:37:49	1086	11.53256	3602.5	45	10087.42972	0.482635
20	Muntiacus muntjak	2023-07-19	06:27:18	1086	11.53256	3602.5	45	10087.42972	0.482635
20	Muntiacus muntjak	2023-07-30	08:04:06	1086	11.53256	3602.5	45	10087.42972	0.482635
20	Muntiacus muntjak	2023-08-01	09:44:21	1086	11.53256	3602.5	45	10087.42972	0.482635
20	Muntiacus muntjak	2023-08-02	06:51:30	1086	11.53256	3602.5	45	10087.42972	0.482635
20	Rusa unicolor	2023-06-23	14:18:54	1086	11.53256	3602.5	45	10087.42972	0.482635
20	Rusa unicolor	2023-07-01	16:29:35	1086	11.53256	3602.5	45	10087.42972	0.482635
20	Rusa unicolor	2023-07-16	09:11:38	1086	11.53256	3602.5	45	10087.42972	0.482635
20	Rusa unicolor	2023-07-18	17:51:46	1086	11.53256	3602.5	45	10087.42972	0.482635
20	Rusa unicolor	2023-08-10	23:37:50	1086	11.53256	3602.5	45	10087.42972	0.482635
20	Rusa unicolor	2023-08-12	12:27:20	1086	11.53256	3602.5	45	10087.42972	0.482635
21	Argus pheasant	2023-06-19	06:53:49	1080	9.84886	2487.4	4	10107.15663	0.43685
21	Argus pheasant	2023-08-08	07:00:55	1080	9.84886	2487.4	4	10107.15663	0.43685
21	Helarctos malayanus	2023-05-21	05:59:19	1080	9.84886	2487.4	4	10107.15663	0.43685
21	Hemigalus derbyanus	2023-08-12	19:34:11	1080	9.84886	2487.4	4	10107.15663	0.43685
21	Lophura ignita	2023-06-10	09:51:41	1080	9.84886	2487.4	4	10107.15663	0.43685
21	Lophura ignita	2023-06-14	06:17:03	1080	9.84886	2487.4	4	10107.15663	0.43685
21	Lophura ignita	2023-06-17	18:02:37	1080	9.84886	2487.4	4	10107.15663	0.43685
21	Lophura ignita	2023-06-22	08:31:23	1080	9.84886	2487.4	4	10107.15663	0.43685
21	Lophura ignita	2023-07-04	18:24:21	1080	9.84886	2487.4	4	10107.15663	0.43685
21	Lophura ignita	2023-07-26	07:57:04	1080	9.84886	2487.4	4	10107.15663	0.43685
21	Lophura ignita	2023-07-28	16:45:42	1080	9.84886	2487.4	4	10107.15663	0.43685
21	Lophura ignita	2023-08-07	10:42:38	1080	9.84886	2487.4	4	10107.15663	0.43685
21	Macaca fascicularis	2023-05-26	18:17:13	1080	9.84886	2487.4	4	10107.15663	0.43685
21	Macaca fascicularis	2023-06-09	08:15:10	1080	9.84886	2487.4	4	10107.15663	0.43685
21	Macaca nemestrina	2023-05-11	18:09:29	1080	9.84886	2487.4	4	10107.15663	0.43685
21	Macaca nemestrina	2023-06-20	17:16:11	1080	9.84886	2487.4	4	10107.15663	0.43685
21	Macaca nemestrina	2023-06-22	07:43:06	1080	9.84886	2487.4	4	10107.15663	0.43685
21	Macaca nemestrina	2023-07-05	15:01:08	1080	9.84886	2487.4	4	10107.15663	0.43685
21	Macaca nemestrina	2023-07-19	09:16:44	1080	9.84886	2487.4	4	10107.15663	0.43685
21	Muntiacus atherodes	2023-05-22	09:18:40	1080	9.84886	2487.4	4	10107.15663	0.43685
21	Muntiacus atherodes	2023-07-19	08:16:44	1080	9.84886	2487.4	4	10107.15663	0.43685
21	Muntiacus muntjak	2023-06-29	06:39:24	1080	9.84886	2487.4	4	10107.15663	0.43685
21	Muntiacus muntjak	2023-07-09	08:56:34	1080	9.84886	2487.4	4	10107.15663	0.43685
21	Muntiacus muntjak	2023-07-17	18:39:57	1080	9.84886	2487.4	4	10107.15663	0.43685
21	Muntiacus muntjak	2023-07-20	15:52:49	1080	9.84886	2487.4	4	10107.15663	0.43685
21	Muntiacus muntjak	2023-08-08	07:55:43	1080	9.84886	2487.4	4	10107.15663	0.43685
21	Neofelis diardi	2023-06-20	03:44:36	1080	9.84886	2487.4	4	10107.15663	0.43685
21	Rusa unicolor	2023-07-06	08:30:20	1080	9.84886	2487.4	4	10107.15663	0.43685
21	squirrel spp	2023-05-11	06:54:04	1080	9.84886	2487.4	4	10107.15663	0.43685
21	squirrel spp	2023-05-11	08:41:54	1080	9.84886	2487.4	4	10107.15663	0.43685
21	squirrel spp	2023-06-10	07:07:19	1080	9.84886	2487.4	4	10107.15663	0.43685
21	squirrel spp	2023-07-29	09:24:01	1080	9.84886	2487.4	4	10107.15663	0.43685
21	squirrel spp	2023-07-29	16:12:32	1080	9.84886	2487.4	4	10107.15663	0.43685
21	squirrel spp	2023-08-01	06:42:28	1080	9.84886	2487.4	4	10107.15663	0.43685
21	squirrel spp	2023-08-12	18:13:10	1080	9.84886	2487.4	4	10107.15663	0.43685
21	Tragulus napu	2023-07-17	04:00:40	1080	9.84886	2487.4	4	10107.15663	0.43685
21	Tragulus napu	2023-07-29	22:07:43	1080	9.84886	2487.4	4	10107.15663	0.43685
21	Viverra tangalunga	2023-05-27	04:44:48	1080	9.84886	2487.4	4	10107.15663	0.43685
21	Viverra tangalunga	2023-06-02	07:22:42	1080	9.84886	2487.4	4	10107.15663	0.43685
21	Viverra tangalunga	2023-06-07	00:33:48	1080	9.84886	2487.4	4	10107.15663	0.43685
21	Viverra tangalunga	2023-06-08	23:07:41	1080	9.84886	2487.4	4	10107.15663	0.43685
21	Viverra tangalunga	2023-06-12	21:12:03	1080	9.84886	2487.4	4	10107.15663	0.43685
21	Viverra tangalunga	2023-06-27	05:35:11	1080	9.84886	2487.4	4	10107.15663	0.43685
21	Viverra tangalunga	2023-06-29	04:29:35	1080	9.84886	2487.4	4	10107.15663	0.43685
21	Viverra tangalunga	2023-07-05	21:27:15	1080	9.84886	2487.4	4	10107.15663	0.43685
21	Viverra tangalunga	2023-07-17	05:37:04	1080	9.84886	2487.4	4	10107.15663	0.43685
21	Viverra tangalunga	2023-07-20	04:02:58	1080	9.84886	2487.4	4	10107.15663	0.43685
21	Viverra tangalunga	2023-07-31	07:36:47	1080	9.84886	2487.4	4	10107.15663	0.43685
21	Viverra tangalunga	2023-08-09	01:58:07	1080	9.84886	2487.4	4	10107.15663	0.43685
22	Hemigalus derbyanus	2023-06-05	00:23:49	1072	6.08276	3316.5	10	11432.4808	0.497965
22	Hemigalus derbyanus	2023-06-10	20:21:22	1072	6.08276	3316.5	10	11432.4808	0.497965
22	Hemigalus derbyanus	2023-07-09	03:27:12	1072	6.08276	3316.5	10	11432.4808	0.497965
22	Hemigalus derbyanus	2023-07-13	20:15:29	1072	6.08276	3316.5	10	11432.4808	0.497965
22	Herpestes brachyurus	2023-05-25	10:06:49	1072	6.08276	3316.5	10	11432.4808	0.497965
22	Herpestes brachyurus	2023-07-19	12:39:22	1072	6.08276	3316.5	10	11432.4808	0.497965
22	Hystrix brachyura	2023-05-16	23:04:09	1072	6.08276	3316.5	10	11432.4808	0.497965
22	Hystrix brachyura	2023-06-15	00:01:16	1072	6.08276	3316.5	10	11432.4808	0.497965
22	Lophura ignita	2023-05-11	13:55:55	1072	6.08276	3316.5	10	11432.4808	0.497965
22	Lophura ignita	2023-06-04	17:41:36	1072	6.08276	3316.5	10	11432.4808	0.497965
22	Lophura ignita	2023-06-05	17:53:05	1072	6.08276	3316.5	10	11432.4808	0.497965
22	Lophura ignita	2023-06-10	16:53:31	1072	6.08276	3316.5	10	11432.4808	0.497965
22	Lophura ignita	2023-06-16	17:16:41	1072	6.08276	3316.5	10	11432.4808	0.497965
22	Lophura ignita	2023-06-18	07:51:02	1072	6.08276	3316.5	10	11432.4808	0.497965
22	Lophura ignita	2023-06-29	16:48:30	1072	6.08276	3316.5	10	11432.4808	0.497965
22	Lophura ignita	2023-07-04	17:06:07	1072	6.08276	3316.5	10	11432.4808	0.497965
22	Lophura ignita	2023-07-08	17:41:30	1072	6.08276	3316.5	10	11432.4808	0.497965
22	Lophura ignita	2023-07-09	16:04:18	1072	6.08276	3316.5	10	11432.4808	0.497965
22	Lophura ignita	2023-07-10	14:58:51	1072	6.08276	3316.5	10	11432.4808	0.497965
22	Lophura ignita	2023-07-11	16:43:07	1072	6.08276	3316.5	10	11432.4808	0.497965
22	Lophura ignita	2023-07-15	16:58:12	1072	6.08276	3316.5	10	11432.4808	0.497965
22	Lophura ignita	2023-07-17	08:58:30	1072	6.08276	3316.5	10	11432.4808	0.497965
22	Lophura ignita	2023-07-24	16:06:29	1072	6.08276	3316.5	10	11432.4808	0.497965
22	Lophura ignita	2023-07-26	17:03:11	1072	6.08276	3316.5	10	11432.4808	0.497965
22	Lophura ignita	2023-07-29	18:18:49	1072	6.08276	3316.5	10	11432.4808	0.497965
22	Lophura ignita	2023-07-30	09:10:55	1072	6.08276	3316.5	10	11432.4808	0.497965
22	Lophura ignita	2023-08-02	07:38:17	1072	6.08276	3316.5	10	11432.4808	0.497965
22	Lophura ignita	2023-08-05	07:04:25	1072	6.08276	3316.5	10	11432.4808	0.497965
22	Lophura ignita	2023-08-05	09:43:37	1072	6.08276	3316.5	10	11432.4808	0.497965
22	Lophura ignita	2023-08-09	07:25:30	1072	6.08276	3316.5	10	11432.4808	0.497965
22	Macaca fascicularis	2023-05-13	15:11:28	1072	6.08276	3316.5	10	11432.4808	0.497965
22	Macaca fascicularis	2023-05-30	13:44:43	1072	6.08276	3316.5	10	11432.4808	0.497965
22	Macaca fascicularis	2023-06-12	08:42:09	1072	6.08276	3316.5	10	11432.4808	0.497965
22	Macaca fascicularis	2023-08-04	13:36:26	1072	6.08276	3316.5	10	11432.4808	0.497965
22	Macaca fascicularis	2023-08-04	15:55:46	1072	6.08276	3316.5	10	11432.4808	0.497965
22	Macaca fascicularis	2023-08-13	06:33:32	1072	6.08276	3316.5	10	11432.4808	0.497965
22	Macaca nemestrina	2023-05-13	09:35:03	1072	6.08276	3316.5	10	11432.4808	0.497965
22	Macaca nemestrina	2023-05-13	12:01:37	1072	6.08276	3316.5	10	11432.4808	0.497965
22	Macaca nemestrina	2023-05-17	14:54:58	1072	6.08276	3316.5	10	11432.4808	0.497965
22	Macaca nemestrina	2023-05-18	05:57:57	1072	6.08276	3316.5	10	11432.4808	0.497965
22	Macaca nemestrina	2023-05-18	17:50:01	1072	6.08276	3316.5	10	11432.4808	0.497965
22	Macaca nemestrina	2023-05-19	09:49:42	1072	6.08276	3316.5	10	11432.4808	0.497965
22	Macaca nemestrina	2023-05-20	14:11:32	1072	6.08276	3316.5	10	11432.4808	0.497965
22	Macaca nemestrina	2023-05-21	18:08:17	1072	6.08276	3316.5	10	11432.4808	0.497965
22	Macaca nemestrina	2023-05-22	06:57:37	1072	6.08276	3316.5	10	11432.4808	0.497965
22	Macaca nemestrina	2023-05-22	09:02:31	1072	6.08276	3316.5	10	11432.4808	0.497965
22	Macaca nemestrina	2023-05-23	08:04:27	1072	6.08276	3316.5	10	11432.4808	0.497965
22	Macaca nemestrina	2023-05-28	15:54:22	1072	6.08276	3316.5	10	11432.4808	0.497965
22	Macaca nemestrina	2023-05-29	06:00:14	1072	6.08276	3316.5	10	11432.4808	0.497965
22	Macaca nemestrina	2023-05-30	09:42:08	1072	6.08276	3316.5	10	11432.4808	0.497965
22	Macaca nemestrina	2023-06-03	08:41:43	1072	6.08276	3316.5	10	11432.4808	0.497965
22	Macaca nemestrina	2023-06-04	09:43:51	1072	6.08276	3316.5	10	11432.4808	0.497965
22	Macaca nemestrina	2023-06-05	09:17:06	1072	6.08276	3316.5	10	11432.4808	0.497965
22	Macaca nemestrina	2023-06-05	14:14:00	1072	6.08276	3316.5	10	11432.4808	0.497965
22	Macaca nemestrina	2023-06-08	06:54:06	1072	6.08276	3316.5	10	11432.4808	0.497965
22	Macaca nemestrina	2023-06-10	15:04:54	1072	6.08276	3316.5	10	11432.4808	0.497965
22	Macaca nemestrina	2023-06-11	05:57:59	1072	6.08276	3316.5	10	11432.4808	0.497965
22	Macaca nemestrina	2023-06-11	15:45:28	1072	6.08276	3316.5	10	11432.4808	0.497965
22	Macaca nemestrina	2023-06-12	09:46:48	1072	6.08276	3316.5	10	11432.4808	0.497965
22	Macaca nemestrina	2023-06-14	09:13:01	1072	6.08276	3316.5	10	11432.4808	0.497965
22	Macaca nemestrina	2023-06-15	12:15:02	1072	6.08276	3316.5	10	11432.4808	0.497965
22	Macaca nemestrina	2023-06-16	07:40:40	1072	6.08276	3316.5	10	11432.4808	0.497965
22	Macaca nemestrina	2023-07-01	17:25:33	1072	6.08276	3316.5	10	11432.4808	0.497965
22	Macaca nemestrina	2023-07-06	09:11:34	1072	6.08276	3316.5	10	11432.4808	0.497965
22	Macaca nemestrina	2023-07-07	06:08:14	1072	6.08276	3316.5	10	11432.4808	0.497965
22	Macaca nemestrina	2023-07-08	13:21:06	1072	6.08276	3316.5	10	11432.4808	0.497965
22	Macaca nemestrina	2023-07-11	12:33:13	1072	6.08276	3316.5	10	11432.4808	0.497965
22	Macaca nemestrina	2023-07-20	09:25:33	1072	6.08276	3316.5	10	11432.4808	0.497965
22	Macaca nemestrina	2023-07-25	08:27:08	1072	6.08276	3316.5	10	11432.4808	0.497965
22	Macaca nemestrina	2023-07-26	09:00:03	1072	6.08276	3316.5	10	11432.4808	0.497965
22	Macaca nemestrina	2023-08-12	14:27:29	1072	6.08276	3316.5	10	11432.4808	0.497965
22	Muntiacus atherodes	2023-06-02	15:34:23	1072	6.08276	3316.5	10	11432.4808	0.497965
22	Muntiacus atherodes	2023-06-13	09:55:45	1072	6.08276	3316.5	10	11432.4808	0.497965
22	Muntiacus atherodes	2023-08-08	12:14:00	1072	6.08276	3316.5	10	11432.4808	0.497965
22	Muntiacus muntjak	2023-05-11	10:08:59	1072	6.08276	3316.5	10	11432.4808	0.497965
22	Muntiacus muntjak	2023-05-12	11:52:03	1072	6.08276	3316.5	10	11432.4808	0.497965
22	Muntiacus muntjak	2023-05-14	06:19:43	1072	6.08276	3316.5	10	11432.4808	0.497965
22	Muntiacus muntjak	2023-05-16	16:20:29	1072	6.08276	3316.5	10	11432.4808	0.497965
22	Muntiacus muntjak	2023-05-25	13:01:49	1072	6.08276	3316.5	10	11432.4808	0.497965
22	Muntiacus muntjak	2023-05-27	10:36:52	1072	6.08276	3316.5	10	11432.4808	0.497965
22	Muntiacus muntjak	2023-05-30	09:30:34	1072	6.08276	3316.5	10	11432.4808	0.497965
22	Muntiacus muntjak	2023-06-03	08:26:06	1072	6.08276	3316.5	10	11432.4808	0.497965
22	Muntiacus muntjak	2023-06-24	09:27:07	1072	6.08276	3316.5	10	11432.4808	0.497965
22	Muntiacus muntjak	2023-07-07	15:57:42	1072	6.08276	3316.5	10	11432.4808	0.497965
22	Muntiacus muntjak	2023-07-11	07:52:38	1072	6.08276	3316.5	10	11432.4808	0.497965
22	Muntiacus muntjak	2023-07-13	08:08:56	1072	6.08276	3316.5	10	11432.4808	0.497965
22	Muntiacus muntjak	2023-07-16	15:45:03	1072	6.08276	3316.5	10	11432.4808	0.497965
22	Muntiacus muntjak	2023-07-18	10:21:23	1072	6.08276	3316.5	10	11432.4808	0.497965
22	Muntiacus muntjak	2023-07-27	14:38:58	1072	6.08276	3316.5	10	11432.4808	0.497965
22	Muntiacus muntjak	2023-07-27	15:47:58	1072	6.08276	3316.5	10	11432.4808	0.497965
22	Muntiacus muntjak	2023-07-28	06:58:51	1072	6.08276	3316.5	10	11432.4808	0.497965
22	Muntiacus muntjak	2023-07-29	09:21:09	1072	6.08276	3316.5	10	11432.4808	0.497965
22	Muntiacus muntjak	2023-07-30	09:05:01	1072	6.08276	3316.5	10	11432.4808	0.497965
22	Muntiacus muntjak	2023-07-30	11:00:52	1072	6.08276	3316.5	10	11432.4808	0.497965
22	Muntiacus muntjak	2023-07-31	09:42:29	1072	6.08276	3316.5	10	11432.4808	0.497965
22	Muntiacus muntjak	2023-07-31	16:36:04	1072	6.08276	3316.5	10	11432.4808	0.497965
22	Muntiacus muntjak	2023-08-04	07:08:32	1072	6.08276	3316.5	10	11432.4808	0.497965
22	Prionailurus javanensis	2023-06-11	04:24:19	1072	6.08276	3316.5	10	11432.4808	0.497965
22	Roulroul	2023-06-22	16:47:28	1072	6.08276	3316.5	10	11432.4808	0.497965
22	Roulroul	2023-07-30	14:26:26	1072	6.08276	3316.5	10	11432.4808	0.497965
22	Roulroul	2023-08-04	08:37:08	1072	6.08276	3316.5	10	11432.4808	0.497965
22	Rusa unicolor	2023-05-30	11:37:10	1072	6.08276	3316.5	10	11432.4808	0.497965
22	Rusa unicolor	2023-06-02	20:36:01	1072	6.08276	3316.5	10	11432.4808	0.497965
22	Rusa unicolor	2023-06-16	22:04:17	1072	6.08276	3316.5	10	11432.4808	0.497965
22	Rusa unicolor	2023-07-05	08:13:07	1072	6.08276	3316.5	10	11432.4808	0.497965
22	Rusa unicolor	2023-07-07	17:04:58	1072	6.08276	3316.5	10	11432.4808	0.497965
22	Rusa unicolor	2023-07-24	09:19:38	1072	6.08276	3316.5	10	11432.4808	0.497965
22	Rusa unicolor	2023-07-29	06:32:25	1072	6.08276	3316.5	10	11432.4808	0.497965
22	Tragulus napu	2023-05-17	18:52:05	1072	6.08276	3316.5	10	11432.4808	0.497965
22	Tragulus napu	2023-05-23	06:10:38	1072	6.08276	3316.5	10	11432.4808	0.497965
22	Tragulus napu	2023-05-31	00:35:48	1072	6.08276	3316.5	10	11432.4808	0.497965
22	Tragulus napu	2023-05-31	05:48:23	1072	6.08276	3316.5	10	11432.4808	0.497965
22	Tragulus napu	2023-06-03	00:48:10	1072	6.08276	3316.5	10	11432.4808	0.497965
22	Tragulus napu	2023-06-03	02:59:27	1072	6.08276	3316.5	10	11432.4808	0.497965
22	Tragulus napu	2023-06-03	19:37:33	1072	6.08276	3316.5	10	11432.4808	0.497965
22	Tragulus napu	2023-06-03	21:24:19	1072	6.08276	3316.5	10	11432.4808	0.497965
22	Tragulus napu	2023-06-04	01:54:14	1072	6.08276	3316.5	10	11432.4808	0.497965
22	Tragulus napu	2023-06-04	03:04:19	1072	6.08276	3316.5	10	11432.4808	0.497965
22	Tragulus napu	2023-06-04	22:30:03	1072	6.08276	3316.5	10	11432.4808	0.497965
22	Tragulus napu	2023-06-05	22:13:32	1072	6.08276	3316.5	10	11432.4808	0.497965
22	Tragulus napu	2023-06-06	00:37:05	1072	6.08276	3316.5	10	11432.4808	0.497965
22	Tragulus napu	2023-06-06	18:16:25	1072	6.08276	3316.5	10	11432.4808	0.497965
22	Tragulus napu	2023-06-06	23:41:31	1072	6.08276	3316.5	10	11432.4808	0.497965
22	Tragulus napu	2023-06-07	00:45:20	1072	6.08276	3316.5	10	11432.4808	0.497965
22	Tragulus napu	2023-06-07	02:27:54	1072	6.08276	3316.5	10	11432.4808	0.497965
22	Tragulus napu	2023-06-07	18:33:50	1072	6.08276	3316.5	10	11432.4808	0.497965
22	Tragulus napu	2023-06-07	22:40:55	1072	6.08276	3316.5	10	11432.4808	0.497965
22	Tragulus napu	2023-06-09	04:29:35	1072	6.08276	3316.5	10	11432.4808	0.497965
22	Tragulus napu	2023-06-10	01:17:20	1072	6.08276	3316.5	10	11432.4808	0.497965
22	Tragulus napu	2023-06-11	03:09:00	1072	6.08276	3316.5	10	11432.4808	0.497965
22	Tragulus napu	2023-06-11	18:27:52	1072	6.08276	3316.5	10	11432.4808	0.497965
22	Tragulus napu	2023-06-19	07:13:32	1072	6.08276	3316.5	10	11432.4808	0.497965
22	Tragulus napu	2023-06-21	18:39:52	1072	6.08276	3316.5	10	11432.4808	0.497965
22	Tragulus napu	2023-06-22	19:08:25	1072	6.08276	3316.5	10	11432.4808	0.497965
22	Tragulus napu	2023-06-24	21:45:56	1072	6.08276	3316.5	10	11432.4808	0.497965
22	Tragulus napu	2023-06-30	00:58:07	1072	6.08276	3316.5	10	11432.4808	0.497965
22	Tragulus napu	2023-06-30	22:40:04	1072	6.08276	3316.5	10	11432.4808	0.497965
22	Tragulus napu	2023-07-03	23:25:08	1072	6.08276	3316.5	10	11432.4808	0.497965
22	Tragulus napu	2023-07-04	23:44:42	1072	6.08276	3316.5	10	11432.4808	0.497965
22	Tragulus napu	2023-07-15	06:16:03	1072	6.08276	3316.5	10	11432.4808	0.497965
22	Trichys fasciculata	2023-05-20	21:22:17	1072	6.08276	3316.5	10	11432.4808	0.497965
22	Trichys fasciculata	2023-06-09	22:57:25	1072	6.08276	3316.5	10	11432.4808	0.497965
22	Viverra tangalunga	2023-05-26	02:54:39	1072	6.08276	3316.5	10	11432.4808	0.497965
22	Viverra tangalunga	2023-05-30	06:12:31	1072	6.08276	3316.5	10	11432.4808	0.497965
22	Viverra tangalunga	2023-06-03	00:31:12	1072	6.08276	3316.5	10	11432.4808	0.497965
22	Viverra tangalunga	2023-06-06	19:01:03	1072	6.08276	3316.5	10	11432.4808	0.497965
22	Viverra tangalunga	2023-06-08	05:32:43	1072	6.08276	3316.5	10	11432.4808	0.497965
22	Viverra tangalunga	2023-06-11	18:19:06	1072	6.08276	3316.5	10	11432.4808	0.497965
22	Viverra tangalunga	2023-06-20	23:05:27	1072	6.08276	3316.5	10	11432.4808	0.497965
22	Viverra tangalunga	2023-07-04	01:38:17	1072	6.08276	3316.5	10	11432.4808	0.497965
22	Viverra tangalunga	2023-07-07	02:51:29	1072	6.08276	3316.5	10	11432.4808	0.497965
22	Viverra tangalunga	2023-07-09	04:54:49	1072	6.08276	3316.5	10	11432.4808	0.497965
22	Viverra tangalunga	2023-07-10	02:43:17	1072	6.08276	3316.5	10	11432.4808	0.497965
22	Viverra tangalunga	2023-08-05	06:23:53	1072	6.08276	3316.5	10	11432.4808	0.497965
23	Hemigalus derbyanus	2023-05-24	01:42:33	1073	11.61895	2106.7	35	10590.06156	0.50917
23	Martes flavigula	2023-06-11	09:53:46	1073	11.61895	2106.7	35	10590.06156	0.50917
23	rat spp	2023-06-06	19:59:00	1073	11.61895	2106.7	35	10590.06156	0.50917
23	squirrel spp	2023-05-24	09:17:29	1073	11.61895	2106.7	35	10590.06156	0.50917
23	Tragulus napu	2023-05-27	20:08:33	1073	11.61895	2106.7	35	10590.06156	0.50917
23	Tragulus napu	2023-06-02	19:40:46	1073	11.61895	2106.7	35	10590.06156	0.50917
23	Tragulus napu	2023-06-03	23:26:58	1073	11.61895	2106.7	35	10590.06156	0.50917
23	Tragulus napu	2023-06-04	00:52:22	1073	11.61895	2106.7	35	10590.06156	0.50917
23	Tragulus napu	2023-06-05	01:38:18	1073	11.61895	2106.7	35	10590.06156	0.50917
23	Tragulus napu	2023-06-20	06:03:53	1073	11.61895	2106.7	35	10590.06156	0.50917
23	Tragulus napu	2023-06-20	17:45:54	1073	11.61895	2106.7	35	10590.06156	0.50917
23	Trichys fasciculata	2023-05-17	21:34:05	1073	11.61895	2106.7	35	10590.06156	0.50917
23	Trichys fasciculata	2023-06-14	02:57:50	1073	11.61895	2106.7	35	10590.06156	0.50917
23	Viverra tangalunga	2023-05-19	06:12:33	1073	11.61895	2106.7	35	10590.06156	0.50917
23	Viverra tangalunga	2023-05-21	05:41:51	1073	11.61895	2106.7	35	10590.06156	0.50917
23	Viverra tangalunga	2023-05-22	08:29:09	1073	11.61895	2106.7	35	10590.06156	0.50917
24	Helarctos malayanus	2023-06-24	20:57:23	1167	7.2111	8.9	113	4132.968182	0.46355
24	Hemigalus derbyanus	2023-06-27	03:52:28	1167	7.2111	8.9	113	4132.968182	0.46355
24	Herpestes brachyurus	2023-08-03	13:30:36	1167	7.2111	8.9	113	4132.968182	0.46355
24	Macaca nemestrina	2023-05-25	10:18:52	1167	7.2111	8.9	113	4132.968182	0.46355
24	Macaca nemestrina	2023-06-09	09:48:25	1167	7.2111	8.9	113	4132.968182	0.46355
24	Martes flavigula	2023-06-08	11:46:48	1167	7.2111	8.9	113	4132.968182	0.46355
24	Martes flavigula	2023-06-08	18:00:00	1167	7.2111	8.9	113	4132.968182	0.46355
24	Martes flavigula	2023-06-13	12:29:36	1167	7.2111	8.9	113	4132.968182	0.46355
24	Martes flavigula	2023-06-13	17:17:00	1167	7.2111	8.9	113	4132.968182	0.46355
24	Prionodon linsang	2023-05-23	22:58:54	1167	7.2111	8.9	113	4132.968182	0.46355
24	rat spp	2023-05-31	03:52:37	1167	7.2111	8.9	113	4132.968182	0.46355
24	Rheithrosciurus macrotis	2023-06-10	10:45:54	1167	7.2111	8.9	113	4132.968182	0.46355
24	Viverra tangalunga	2023-07-13	18:35:00	1167	7.2111	8.9	113	4132.968182	0.46355
25	Macaca nemestrina	2023-05-29	15:24:11	1258	17.20465	0.2	32	4282.071969	0.4173
25	Macaca nemestrina	2023-06-05	07:48:37	1258	17.20465	0.2	32	4282.071969	0.4173
25	Macaca nemestrina	2023-06-05	13:07:17	1258	17.20465	0.2	32	4282.071969	0.4173
25	Macaca nemestrina	2023-06-09	14:49:20	1258	17.20465	0.2	32	4282.071969	0.4173
25	Macaca nemestrina	2023-06-17	07:48:16	1258	17.20465	0.2	32	4282.071969	0.4173
25	Macaca nemestrina	2023-06-25	10:13:29	1258	17.20465	0.2	32	4282.071969	0.4173
25	Macaca nemestrina	2023-07-05	06:58:29	1258	17.20465	0.2	32	4282.071969	0.4173
25	Macaca nemestrina	2023-07-09	07:55:00	1258	17.20465	0.2	32	4282.071969	0.4173
25	Macaca nemestrina	2023-07-24	10:16:46	1258	17.20465	0.2	32	4282.071969	0.4173
25	Muntiacus muntjak	2023-05-31	09:50:15	1258	17.20465	0.2	32	4282.071969	0.4173
25	Muntiacus muntjak	2023-05-31	22:16:51	1258	17.20465	0.2	32	4282.071969	0.4173
25	Muntiacus muntjak	2023-06-11	09:08:53	1258	17.20465	0.2	32	4282.071969	0.4173
25	Muntiacus muntjak	2023-06-18	08:05:12	1258	17.20465	0.2	32	4282.071969	0.4173
25	Muntiacus muntjak	2023-07-04	08:26:32	1258	17.20465	0.2	32	4282.071969	0.4173
25	Muntiacus muntjak	2023-07-24	12:37:07	1258	17.20465	0.2	32	4282.071969	0.4173
25	Muntiacus muntjak	2023-07-26	19:47:43	1258	17.20465	0.2	32	4282.071969	0.4173
25	Neofelis diardi	2023-07-22	00:38:57	1258	17.20465	0.2	32	4282.071969	0.4173
25	Presbytis hosei	2023-06-25	13:27:29	1258	17.20465	0.2	32	4282.071969	0.4173
25	Rusa unicolor	2023-05-23	06:36:23	1258	17.20465	0.2	32	4282.071969	0.4173
26	Argus pheasant	2023-07-07	16:00:30	1407	23.04344	2.3	34	4511.660019	0.45446
26	Argus pheasant	2023-07-12	17:56:35	1407	23.04344	2.3	34	4511.660019	0.45446
26	Catopuma badia	2023-07-04	07:29:49	1407	23.04344	2.3	34	4511.660019	0.45446
26	Haematortyx sanguiniceps	2023-05-25	09:50:33	1407	23.04344	2.3	34	4511.660019	0.45446
26	Hemigalus derbyanus	2023-06-02	19:09:28	1407	23.04344	2.3	34	4511.660019	0.45446
26	Hemigalus derbyanus	2023-07-01	01:32:46	1407	23.04344	2.3	34	4511.660019	0.45446
26	Hemigalus derbyanus	2023-07-16	04:06:14	1407	23.04344	2.3	34	4511.660019	0.45446
26	Hemigalus derbyanus	2023-07-20	03:29:04	1407	23.04344	2.3	34	4511.660019	0.45446
26	Hemigalus derbyanus	2023-08-03	03:14:59	1407	23.04344	2.3	34	4511.660019	0.45446
26	Hemigalus derbyanus	2023-08-06	03:21:15	1407	23.04344	2.3	34	4511.660019	0.45446
26	Herpestes brachyurus	2023-07-14	13:08:00	1407	23.04344	2.3	34	4511.660019	0.45446
26	Hystrix brachyura	2023-05-20	19:14:59	1407	23.04344	2.3	34	4511.660019	0.45446
26	Hystrix brachyura	2023-05-26	19:34:28	1407	23.04344	2.3	34	4511.660019	0.45446
26	Hystrix brachyura	2023-07-24	20:52:04	1407	23.04344	2.3	34	4511.660019	0.45446
26	Hystrix brachyura	2023-07-24	22:44:31	1407	23.04344	2.3	34	4511.660019	0.45446
26	Hystrix crassispinis	2023-07-24	23:14:00	1407	23.04344	2.3	34	4511.660019	0.45446
26	Hystrix crassispinis	2023-07-26	01:20:01	1407	23.04344	2.3	34	4511.660019	0.45446
26	Hystrix crassispinis	2023-08-08	00:15:55	1407	23.04344	2.3	34	4511.660019	0.45446
26	Macaca nemestrina	2023-05-23	10:06:16	1407	23.04344	2.3	34	4511.660019	0.45446
26	Macaca nemestrina	2023-05-28	12:14:06	1407	23.04344	2.3	34	4511.660019	0.45446
26	Macaca nemestrina	2023-05-30	10:00:56	1407	23.04344	2.3	34	4511.660019	0.45446
26	Macaca nemestrina	2023-05-30	15:29:56	1407	23.04344	2.3	34	4511.660019	0.45446
26	Macaca nemestrina	2023-06-02	08:44:26	1407	23.04344	2.3	34	4511.660019	0.45446
26	Macaca nemestrina	2023-06-09	06:39:31	1407	23.04344	2.3	34	4511.660019	0.45446
26	Macaca nemestrina	2023-06-15	07:23:51	1407	23.04344	2.3	34	4511.660019	0.45446
26	Macaca nemestrina	2023-07-10	09:26:19	1407	23.04344	2.3	34	4511.660019	0.45446
26	Macaca nemestrina	2023-07-12	07:32:35	1407	23.04344	2.3	34	4511.660019	0.45446
26	Macaca nemestrina	2023-07-23	15:31:10	1407	23.04344	2.3	34	4511.660019	0.45446
26	Muntiacus atherodes	2023-06-09	07:08:56	1407	23.04344	2.3	34	4511.660019	0.45446
26	Muntiacus muntjak	2023-05-29	13:34:28	1407	23.04344	2.3	34	4511.660019	0.45446
26	Muntiacus muntjak	2023-05-31	08:40:11	1407	23.04344	2.3	34	4511.660019	0.45446
26	Muntiacus muntjak	2023-06-03	22:29:42	1407	23.04344	2.3	34	4511.660019	0.45446
26	Muntiacus muntjak	2023-06-11	18:06:26	1407	23.04344	2.3	34	4511.660019	0.45446
26	Muntiacus muntjak	2023-06-27	09:28:48	1407	23.04344	2.3	34	4511.660019	0.45446
26	Muntiacus muntjak	2023-07-10	09:28:22	1407	23.04344	2.3	34	4511.660019	0.45446
26	Muntiacus muntjak	2023-07-13	08:02:56	1407	23.04344	2.3	34	4511.660019	0.45446
26	Muntiacus muntjak	2023-07-15	06:28:30	1407	23.04344	2.3	34	4511.660019	0.45446
26	Neofelis diardi	2023-07-22	02:51:38	1407	23.04344	2.3	34	4511.660019	0.45446
26	Paradoxurus hermaphroditus	2023-05-27	22:17:35	1407	23.04344	2.3	34	4511.660019	0.45446
26	Pardofelis marmorata	2023-07-13	05:57:16	1407	23.04344	2.3	34	4511.660019	0.45446
26	Pardofelis marmorata	2023-07-31	14:35:13	1407	23.04344	2.3	34	4511.660019	0.45446
26	Presbytis hosei	2023-05-29	12:22:41	1407	23.04344	2.3	34	4511.660019	0.45446
26	Prionailurus javanensis	2023-06-28	06:08:22	1407	23.04344	2.3	34	4511.660019	0.45446
26	Rheithrosciurus macrotis	2023-06-13	08:21:37	1407	23.04344	2.3	34	4511.660019	0.45446
26	squirrel spp	2023-06-01	15:41:44	1407	23.04344	2.3	34	4511.660019	0.45446
27	Argus pheasant	2023-06-08	12:59:58	1451	17.14643	0.7	206	4325.877205	0.48817
27	Argus pheasant	2023-06-18	09:46:23	1451	17.14643	0.7	206	4325.877205	0.48817
27	Argus pheasant	2023-06-29	09:22:49	1451	17.14643	0.7	206	4325.877205	0.48817
27	Diplogale hosei	2023-06-12	02:47:14	1451	17.14643	0.7	206	4325.877205	0.48817
27	Diplogale hosei	2023-06-14	23:43:33	1451	17.14643	0.7	206	4325.877205	0.48817
27	Diplogale hosei	2023-07-23	04:08:44	1451	17.14643	0.7	206	4325.877205	0.48817
27	Diplogale hosei	2023-08-05	00:53:04	1451	17.14643	0.7	206	4325.877205	0.48817
27	Echinosorex gymnurus	2023-05-31	19:23:55	1451	17.14643	0.7	206	4325.877205	0.48817
27	Echinosorex gymnurus	2023-06-10	01:37:32	1451	17.14643	0.7	206	4325.877205	0.48817
27	Echinosorex gymnurus	2023-06-11	02:08:49	1451	17.14643	0.7	206	4325.877205	0.48817
27	Echinosorex gymnurus	2023-06-13	23:19:19	1451	17.14643	0.7	206	4325.877205	0.48817
27	Echinosorex gymnurus	2023-06-22	00:57:07	1451	17.14643	0.7	206	4325.877205	0.48817
27	Echinosorex gymnurus	2023-06-22	19:20:54	1451	17.14643	0.7	206	4325.877205	0.48817
27	Echinosorex gymnurus	2023-06-29	19:11:51	1451	17.14643	0.7	206	4325.877205	0.48817
27	Echinosorex gymnurus	2023-07-18	20:17:28	1451	17.14643	0.7	206	4325.877205	0.48817
27	Echinosorex gymnurus	2023-07-24	19:29:46	1451	17.14643	0.7	206	4325.877205	0.48817
27	Echinosorex gymnurus	2023-07-28	04:51:38	1451	17.14643	0.7	206	4325.877205	0.48817
27	Echinosorex gymnurus	2023-07-31	04:05:23	1451	17.14643	0.7	206	4325.877205	0.48817
27	Helarctos malayanus	2023-07-03	03:55:19	1451	17.14643	0.7	206	4325.877205	0.48817
27	Helarctos malayanus	2023-07-10	16:25:56	1451	17.14643	0.7	206	4325.877205	0.48817
27	Helarctos malayanus	2023-07-24	02:50:09	1451	17.14643	0.7	206	4325.877205	0.48817
27	Hemigalus derbyanus	2023-06-03	23:01:05	1451	17.14643	0.7	206	4325.877205	0.48817
27	Hemigalus derbyanus	2023-06-09	21:40:57	1451	17.14643	0.7	206	4325.877205	0.48817
27	Hylobates funereus	2023-06-19	12:25:09	1451	17.14643	0.7	206	4325.877205	0.48817
27	Hystrix crassispinis	2023-07-14	04:20:38	1451	17.14643	0.7	206	4325.877205	0.48817
27	Hystrix crassispinis	2023-07-22	21:01:33	1451	17.14643	0.7	206	4325.877205	0.48817
27	Macaca nemestrina	2023-05-24	15:46:18	1451	17.14643	0.7	206	4325.877205	0.48817
27	Macaca nemestrina	2023-05-24	18:12:49	1451	17.14643	0.7	206	4325.877205	0.48817
27	Macaca nemestrina	2023-05-25	06:17:32	1451	17.14643	0.7	206	4325.877205	0.48817
27	Macaca nemestrina	2023-05-27	06:54:34	1451	17.14643	0.7	206	4325.877205	0.48817
27	Macaca nemestrina	2023-06-01	09:36:54	1451	17.14643	0.7	206	4325.877205	0.48817
27	Macaca nemestrina	2023-06-01	15:55:04	1451	17.14643	0.7	206	4325.877205	0.48817
27	Macaca nemestrina	2023-06-23	15:09:37	1451	17.14643	0.7	206	4325.877205	0.48817
27	Macaca nemestrina	2023-07-05	13:32:41	1451	17.14643	0.7	206	4325.877205	0.48817
27	Muntiacus muntjak	2023-05-24	15:13:08	1451	17.14643	0.7	206	4325.877205	0.48817
27	Muntiacus muntjak	2023-05-28	08:08:16	1451	17.14643	0.7	206	4325.877205	0.48817
27	Muntiacus muntjak	2023-05-31	14:49:46	1451	17.14643	0.7	206	4325.877205	0.48817
27	Muntiacus muntjak	2023-06-06	08:19:55	1451	17.14643	0.7	206	4325.877205	0.48817
27	Muntiacus muntjak	2023-06-08	13:48:08	1451	17.14643	0.7	206	4325.877205	0.48817
27	Muntiacus muntjak	2023-06-11	08:26:24	1451	17.14643	0.7	206	4325.877205	0.48817
27	Muntiacus muntjak	2023-06-14	06:21:30	1451	17.14643	0.7	206	4325.877205	0.48817
27	Muntiacus muntjak	2023-06-15	12:14:59	1451	17.14643	0.7	206	4325.877205	0.48817
27	Muntiacus muntjak	2023-06-16	07:21:38	1451	17.14643	0.7	206	4325.877205	0.48817
27	Muntiacus muntjak	2023-06-18	08:05:56	1451	17.14643	0.7	206	4325.877205	0.48817
27	Muntiacus muntjak	2023-06-21	02:14:28	1451	17.14643	0.7	206	4325.877205	0.48817
27	Muntiacus muntjak	2023-06-24	07:15:42	1451	17.14643	0.7	206	4325.877205	0.48817
27	Muntiacus muntjak	2023-07-02	08:14:29	1451	17.14643	0.7	206	4325.877205	0.48817
27	Muntiacus muntjak	2023-07-06	06:48:18	1451	17.14643	0.7	206	4325.877205	0.48817
27	Muntiacus muntjak	2023-07-14	11:28:16	1451	17.14643	0.7	206	4325.877205	0.48817
27	Muntiacus muntjak	2023-07-24	15:15:52	1451	17.14643	0.7	206	4325.877205	0.48817
27	Muntiacus muntjak	2023-08-01	13:08:22	1451	17.14643	0.7	206	4325.877205	0.48817
27	Muntiacus muntjak	2023-08-07	02:42:20	1451	17.14643	0.7	206	4325.877205	0.48817
27	Presbytis hosei	2023-05-25	06:03:52	1451	17.14643	0.7	206	4325.877205	0.48817
27	Presbytis hosei	2023-06-09	07:54:54	1451	17.14643	0.7	206	4325.877205	0.48817
27	Prionailurus javanensis	2023-07-08	00:30:42	1451	17.14643	0.7	206	4325.877205	0.48817
27	Prionodon linsang	2023-07-11	01:30:21	1451	17.14643	0.7	206	4325.877205	0.48817
27	Rusa unicolor	2023-06-07	19:05:03	1451	17.14643	0.7	206	4325.877205	0.48817
27	squirrel spp	2023-05-28	10:05:36	1451	17.14643	0.7	206	4325.877205	0.48817
27	Viverra tangalunga	2023-06-28	22:18:27	1451	17.14643	0.7	206	4325.877205	0.48817
28	Arctictis binturong	2023-06-27	19:38:34	1495	8.66025	0.9	97	3832.540073	0.51506
28	Diplogale hosei	2023-05-21	20:10:27	1495	8.66025	0.9	97	3832.540073	0.51506
28	Diplogale hosei	2023-05-26	19:48:21	1495	8.66025	0.9	97	3832.540073	0.51506
28	Diplogale hosei	2023-07-08	03:33:55	1495	8.66025	0.9	97	3832.540073	0.51506
28	Diplogale hosei	2023-07-17	19:27:55	1495	8.66025	0.9	97	3832.540073	0.51506
28	Echinosorex gymnurus	2023-05-28	02:49:38	1495	8.66025	0.9	97	3832.540073	0.51506
28	Echinosorex gymnurus	2023-05-31	02:21:25	1495	8.66025	0.9	97	3832.540073	0.51506
28	Echinosorex gymnurus	2023-05-31	03:30:00	1495	8.66025	0.9	97	3832.540073	0.51506
28	Echinosorex gymnurus	2023-05-31	18:37:45	1495	8.66025	0.9	97	3832.540073	0.51506
28	Echinosorex gymnurus	2023-06-02	18:48:22	1495	8.66025	0.9	97	3832.540073	0.51506
28	Echinosorex gymnurus	2023-06-02	21:10:39	1495	8.66025	0.9	97	3832.540073	0.51506
28	Echinosorex gymnurus	2023-06-03	23:20:53	1495	8.66025	0.9	97	3832.540073	0.51506
28	Echinosorex gymnurus	2023-06-05	19:42:44	1495	8.66025	0.9	97	3832.540073	0.51506
28	Echinosorex gymnurus	2023-06-09	19:56:34	1495	8.66025	0.9	97	3832.540073	0.51506
28	Echinosorex gymnurus	2023-06-10	18:44:14	1495	8.66025	0.9	97	3832.540073	0.51506
28	Echinosorex gymnurus	2023-06-14	00:10:45	1495	8.66025	0.9	97	3832.540073	0.51506
28	Echinosorex gymnurus	2023-06-14	19:00:35	1495	8.66025	0.9	97	3832.540073	0.51506
28	Echinosorex gymnurus	2023-06-15	18:58:29	1495	8.66025	0.9	97	3832.540073	0.51506
28	Echinosorex gymnurus	2023-06-16	19:55:38	1495	8.66025	0.9	97	3832.540073	0.51506
28	Echinosorex gymnurus	2023-06-17	22:50:41	1495	8.66025	0.9	97	3832.540073	0.51506
28	Echinosorex gymnurus	2023-06-19	02:27:51	1495	8.66025	0.9	97	3832.540073	0.51506
28	Echinosorex gymnurus	2023-06-20	20:15:40	1495	8.66025	0.9	97	3832.540073	0.51506
28	Echinosorex gymnurus	2023-06-27	20:16:18	1495	8.66025	0.9	97	3832.540073	0.51506
28	Echinosorex gymnurus	2023-06-27	23:21:28	1495	8.66025	0.9	97	3832.540073	0.51506
28	Echinosorex gymnurus	2023-06-30	19:36:49	1495	8.66025	0.9	97	3832.540073	0.51506
28	Echinosorex gymnurus	2023-07-01	21:48:05	1495	8.66025	0.9	97	3832.540073	0.51506
28	Echinosorex gymnurus	2023-07-03	19:07:32	1495	8.66025	0.9	97	3832.540073	0.51506
28	Echinosorex gymnurus	2023-07-04	19:04:17	1495	8.66025	0.9	97	3832.540073	0.51506
28	Echinosorex gymnurus	2023-07-07	23:30:21	1495	8.66025	0.9	97	3832.540073	0.51506
28	Echinosorex gymnurus	2023-07-08	00:58:45	1495	8.66025	0.9	97	3832.540073	0.51506
28	Echinosorex gymnurus	2023-07-08	20:02:11	1495	8.66025	0.9	97	3832.540073	0.51506
28	Echinosorex gymnurus	2023-07-08	22:33:55	1495	8.66025	0.9	97	3832.540073	0.51506
28	Echinosorex gymnurus	2023-07-10	01:43:46	1495	8.66025	0.9	97	3832.540073	0.51506
28	Echinosorex gymnurus	2023-07-10	23:03:53	1495	8.66025	0.9	97	3832.540073	0.51506
28	Echinosorex gymnurus	2023-07-11	04:43:56	1495	8.66025	0.9	97	3832.540073	0.51506
28	Echinosorex gymnurus	2023-07-13	00:06:48	1495	8.66025	0.9	97	3832.540073	0.51506
28	Echinosorex gymnurus	2023-07-18	00:05:03	1495	8.66025	0.9	97	3832.540073	0.51506
28	Echinosorex gymnurus	2023-07-19	00:07:15	1495	8.66025	0.9	97	3832.540073	0.51506
28	Echinosorex gymnurus	2023-07-24	18:44:28	1495	8.66025	0.9	97	3832.540073	0.51506
28	Echinosorex gymnurus	2023-07-29	03:08:13	1495	8.66025	0.9	97	3832.540073	0.51506
28	Echinosorex gymnurus	2023-08-03	19:55:04	1495	8.66025	0.9	97	3832.540073	0.51506
28	Echinosorex gymnurus	2023-08-05	20:25:15	1495	8.66025	0.9	97	3832.540073	0.51506
28	Haematortyx sanguiniceps	2023-07-22	16:30:33	1495	8.66025	0.9	97	3832.540073	0.51506
28	Helarctos malayanus	2023-06-16	20:40:40	1495	8.66025	0.9	97	3832.540073	0.51506
28	Helarctos malayanus	2023-06-20	16:22:47	1495	8.66025	0.9	97	3832.540073	0.51506
28	Helarctos malayanus	2023-07-25	16:45:42	1495	8.66025	0.9	97	3832.540073	0.51506
28	Hemigalus derbyanus	2023-05-23	19:48:01	1495	8.66025	0.9	97	3832.540073	0.51506
28	Hemigalus derbyanus	2023-05-25	00:58:43	1495	8.66025	0.9	97	3832.540073	0.51506
28	Hemigalus derbyanus	2023-05-30	01:08:59	1495	8.66025	0.9	97	3832.540073	0.51506
28	Hemigalus derbyanus	2023-06-07	20:40:57	1495	8.66025	0.9	97	3832.540073	0.51506
28	Hemigalus derbyanus	2023-06-10	19:18:52	1495	8.66025	0.9	97	3832.540073	0.51506
28	Hemigalus derbyanus	2023-06-11	01:41:05	1495	8.66025	0.9	97	3832.540073	0.51506
28	Hemigalus derbyanus	2023-06-11	19:30:21	1495	8.66025	0.9	97	3832.540073	0.51506
28	Hemigalus derbyanus	2023-06-22	03:22:02	1495	8.66025	0.9	97	3832.540073	0.51506
28	Hemigalus derbyanus	2023-07-13	22:07:17	1495	8.66025	0.9	97	3832.540073	0.51506
28	Hemigalus derbyanus	2023-07-14	03:56:28	1495	8.66025	0.9	97	3832.540073	0.51506
28	Hemigalus derbyanus	2023-07-16	19:57:19	1495	8.66025	0.9	97	3832.540073	0.51506
28	Hemigalus derbyanus	2023-07-17	04:27:27	1495	8.66025	0.9	97	3832.540073	0.51506
28	Hemigalus derbyanus	2023-07-22	21:46:46	1495	8.66025	0.9	97	3832.540073	0.51506
28	Hemigalus derbyanus	2023-07-29	02:56:04	1495	8.66025	0.9	97	3832.540073	0.51506
28	Hemigalus derbyanus	2023-07-31	18:40:17	1495	8.66025	0.9	97	3832.540073	0.51506
28	Hemigalus derbyanus	2023-08-07	21:04:40	1495	8.66025	0.9	97	3832.540073	0.51506
28	Herpestes brachyurus	2023-06-02	15:02:07	1495	8.66025	0.9	97	3832.540073	0.51506
28	Herpestes brachyurus	2023-06-03	15:21:32	1495	8.66025	0.9	97	3832.540073	0.51506
28	Herpestes brachyurus	2023-06-05	09:11:59	1495	8.66025	0.9	97	3832.540073	0.51506
28	Herpestes brachyurus	2023-06-12	14:06:49	1495	8.66025	0.9	97	3832.540073	0.51506
28	Herpestes brachyurus	2023-06-16	07:40:50	1495	8.66025	0.9	97	3832.540073	0.51506
28	Herpestes brachyurus	2023-06-18	14:16:13	1495	8.66025	0.9	97	3832.540073	0.51506
28	Herpestes brachyurus	2023-06-19	07:41:46	1495	8.66025	0.9	97	3832.540073	0.51506
28	Herpestes brachyurus	2023-07-19	08:43:54	1495	8.66025	0.9	97	3832.540073	0.51506
28	Herpestes brachyurus	2023-07-25	11:02:05	1495	8.66025	0.9	97	3832.540073	0.51506
28	Herpestes brachyurus	2023-08-08	08:58:55	1495	8.66025	0.9	97	3832.540073	0.51506
28	Hystrix brachyura	2023-07-28	00:22:55	1495	8.66025	0.9	97	3832.540073	0.51506
28	Hystrix crassispinis	2023-06-13	23:04:40	1495	8.66025	0.9	97	3832.540073	0.51506
28	Hystrix crassispinis	2023-06-15	20:12:52	1495	8.66025	0.9	97	3832.540073	0.51506
28	Hystrix crassispinis	2023-06-16	20:09:00	1495	8.66025	0.9	97	3832.540073	0.51506
28	Hystrix crassispinis	2023-06-16	21:42:34	1495	8.66025	0.9	97	3832.540073	0.51506
28	Hystrix crassispinis	2023-06-18	22:11:19	1495	8.66025	0.9	97	3832.540073	0.51506
28	Hystrix crassispinis	2023-06-19	03:20:13	1495	8.66025	0.9	97	3832.540073	0.51506
28	Hystrix crassispinis	2023-06-21	19:18:40	1495	8.66025	0.9	97	3832.540073	0.51506
28	Hystrix crassispinis	2023-06-22	19:16:05	1495	8.66025	0.9	97	3832.540073	0.51506
28	Hystrix crassispinis	2023-06-22	22:12:34	1495	8.66025	0.9	97	3832.540073	0.51506
28	Hystrix crassispinis	2023-06-23	23:36:06	1495	8.66025	0.9	97	3832.540073	0.51506
28	Hystrix crassispinis	2023-06-24	19:34:30	1495	8.66025	0.9	97	3832.540073	0.51506
28	Hystrix crassispinis	2023-06-24	23:59:02	1495	8.66025	0.9	97	3832.540073	0.51506
28	Hystrix crassispinis	2023-06-25	19:08:26	1495	8.66025	0.9	97	3832.540073	0.51506
28	Hystrix crassispinis	2023-06-26	23:35:07	1495	8.66025	0.9	97	3832.540073	0.51506
28	Hystrix crassispinis	2023-06-28	04:04:31	1495	8.66025	0.9	97	3832.540073	0.51506
28	Hystrix crassispinis	2023-06-29	00:53:32	1495	8.66025	0.9	97	3832.540073	0.51506
28	Hystrix crassispinis	2023-06-30	19:58:40	1495	8.66025	0.9	97	3832.540073	0.51506
28	Hystrix crassispinis	2023-06-30	22:20:58	1495	8.66025	0.9	97	3832.540073	0.51506
28	Hystrix crassispinis	2023-07-01	22:05:16	1495	8.66025	0.9	97	3832.540073	0.51506
28	Hystrix crassispinis	2023-07-04	18:39:10	1495	8.66025	0.9	97	3832.540073	0.51506
28	Hystrix crassispinis	2023-07-06	19:21:56	1495	8.66025	0.9	97	3832.540073	0.51506
28	Hystrix crassispinis	2023-07-19	19:21:52	1495	8.66025	0.9	97	3832.540073	0.51506
28	Hystrix crassispinis	2023-07-23	05:02:27	1495	8.66025	0.9	97	3832.540073	0.51506
28	Hystrix crassispinis	2023-07-26	02:40:39	1495	8.66025	0.9	97	3832.540073	0.51506
28	Hystrix crassispinis	2023-07-27	02:47:58	1495	8.66025	0.9	97	3832.540073	0.51506
28	Hystrix crassispinis	2023-08-04	19:08:21	1495	8.66025	0.9	97	3832.540073	0.51506
28	Hystrix crassispinis	2023-08-07	21:35:14	1495	8.66025	0.9	97	3832.540073	0.51506
28	Lophura bulweri	2023-08-04	07:02:51	1495	8.66025	0.9	97	3832.540073	0.51506
28	Macaca fascicularis	2023-07-20	13:56:38	1495	8.66025	0.9	97	3832.540073	0.51506
28	Macaca nemestrina	2023-05-23	10:34:49	1495	8.66025	0.9	97	3832.540073	0.51506
28	Macaca nemestrina	2023-05-30	09:38:24	1495	8.66025	0.9	97	3832.540073	0.51506
28	Macaca nemestrina	2023-05-31	07:07:31	1495	8.66025	0.9	97	3832.540073	0.51506
28	Macaca nemestrina	2023-06-24	13:26:02	1495	8.66025	0.9	97	3832.540073	0.51506
28	Macaca nemestrina	2023-07-02	13:44:49	1495	8.66025	0.9	97	3832.540073	0.51506
28	Macaca nemestrina	2023-07-06	08:23:23	1495	8.66025	0.9	97	3832.540073	0.51506
28	Macaca nemestrina	2023-07-06	10:51:41	1495	8.66025	0.9	97	3832.540073	0.51506
28	Macaca nemestrina	2023-07-10	15:02:23	1495	8.66025	0.9	97	3832.540073	0.51506
28	Macaca nemestrina	2023-07-18	07:44:27	1495	8.66025	0.9	97	3832.540073	0.51506
28	Macaca nemestrina	2023-07-23	13:27:48	1495	8.66025	0.9	97	3832.540073	0.51506
28	Macaca nemestrina	2023-08-01	13:42:41	1495	8.66025	0.9	97	3832.540073	0.51506
28	Macaca nemestrina	2023-08-02	17:07:35	1495	8.66025	0.9	97	3832.540073	0.51506
28	Macaca nemestrina	2023-08-03	15:24:37	1495	8.66025	0.9	97	3832.540073	0.51506
28	Macaca nemestrina	2023-08-04	06:19:11	1495	8.66025	0.9	97	3832.540073	0.51506
28	Martes flavigula	2023-06-03	10:46:46	1495	8.66025	0.9	97	3832.540073	0.51506
28	Martes flavigula	2023-06-04	08:09:07	1495	8.66025	0.9	97	3832.540073	0.51506
28	Martes flavigula	2023-06-28	17:40:22	1495	8.66025	0.9	97	3832.540073	0.51506
28	Martes flavigula	2023-07-03	15:53:02	1495	8.66025	0.9	97	3832.540073	0.51506
28	Martes flavigula	2023-07-18	10:08:39	1495	8.66025	0.9	97	3832.540073	0.51506
28	Martes flavigula	2023-07-22	06:44:07	1495	8.66025	0.9	97	3832.540073	0.51506
28	Martes flavigula	2023-07-29	17:22:39	1495	8.66025	0.9	97	3832.540073	0.51506
28	Muntiacus muntjak	2023-05-21	20:54:49	1495	8.66025	0.9	97	3832.540073	0.51506
28	Muntiacus muntjak	2023-05-29	05:59:03	1495	8.66025	0.9	97	3832.540073	0.51506
28	Muntiacus muntjak	2023-05-29	18:34:27	1495	8.66025	0.9	97	3832.540073	0.51506
28	Muntiacus muntjak	2023-06-06	13:51:39	1495	8.66025	0.9	97	3832.540073	0.51506
28	Muntiacus muntjak	2023-06-06	17:23:26	1495	8.66025	0.9	97	3832.540073	0.51506
28	Muntiacus muntjak	2023-06-07	17:14:09	1495	8.66025	0.9	97	3832.540073	0.51506
28	Muntiacus muntjak	2023-06-09	07:49:33	1495	8.66025	0.9	97	3832.540073	0.51506
28	Muntiacus muntjak	2023-06-10	10:17:56	1495	8.66025	0.9	97	3832.540073	0.51506
28	Muntiacus muntjak	2023-06-11	13:04:04	1495	8.66025	0.9	97	3832.540073	0.51506
28	Muntiacus muntjak	2023-06-13	10:07:39	1495	8.66025	0.9	97	3832.540073	0.51506
28	Muntiacus muntjak	2023-06-16	09:24:45	1495	8.66025	0.9	97	3832.540073	0.51506
28	Muntiacus muntjak	2023-06-18	08:43:41	1495	8.66025	0.9	97	3832.540073	0.51506
28	Muntiacus muntjak	2023-06-20	17:09:47	1495	8.66025	0.9	97	3832.540073	0.51506
28	Muntiacus muntjak	2023-06-23	07:23:52	1495	8.66025	0.9	97	3832.540073	0.51506
28	Muntiacus muntjak	2023-06-23	15:20:39	1495	8.66025	0.9	97	3832.540073	0.51506
28	Muntiacus muntjak	2023-06-23	18:15:12	1495	8.66025	0.9	97	3832.540073	0.51506
28	Muntiacus muntjak	2023-06-23	23:00:32	1495	8.66025	0.9	97	3832.540073	0.51506
28	Muntiacus muntjak	2023-06-24	11:24:02	1495	8.66025	0.9	97	3832.540073	0.51506
28	Muntiacus muntjak	2023-06-25	12:20:02	1495	8.66025	0.9	97	3832.540073	0.51506
28	Muntiacus muntjak	2023-06-26	10:56:10	1495	8.66025	0.9	97	3832.540073	0.51506
28	Muntiacus muntjak	2023-06-27	07:24:13	1495	8.66025	0.9	97	3832.540073	0.51506
28	Muntiacus muntjak	2023-06-28	10:01:36	1495	8.66025	0.9	97	3832.540073	0.51506
28	Muntiacus muntjak	2023-06-29	02:38:51	1495	8.66025	0.9	97	3832.540073	0.51506
28	Muntiacus muntjak	2023-06-29	06:40:12	1495	8.66025	0.9	97	3832.540073	0.51506
28	Muntiacus muntjak	2023-06-30	17:26:16	1495	8.66025	0.9	97	3832.540073	0.51506
28	Muntiacus muntjak	2023-07-01	08:10:45	1495	8.66025	0.9	97	3832.540073	0.51506
28	Muntiacus muntjak	2023-07-01	16:59:41	1495	8.66025	0.9	97	3832.540073	0.51506
28	Muntiacus muntjak	2023-07-03	07:23:52	1495	8.66025	0.9	97	3832.540073	0.51506
28	Muntiacus muntjak	2023-07-03	10:36:01	1495	8.66025	0.9	97	3832.540073	0.51506
28	Muntiacus muntjak	2023-07-03	16:58:32	1495	8.66025	0.9	97	3832.540073	0.51506
28	Muntiacus muntjak	2023-07-04	07:48:43	1495	8.66025	0.9	97	3832.540073	0.51506
28	Muntiacus muntjak	2023-07-04	11:34:10	1495	8.66025	0.9	97	3832.540073	0.51506
28	Muntiacus muntjak	2023-07-05	01:34:43	1495	8.66025	0.9	97	3832.540073	0.51506
28	Muntiacus muntjak	2023-07-05	06:13:15	1495	8.66025	0.9	97	3832.540073	0.51506
28	Muntiacus muntjak	2023-07-05	15:02:45	1495	8.66025	0.9	97	3832.540073	0.51506
28	Muntiacus muntjak	2023-07-07	18:02:49	1495	8.66025	0.9	97	3832.540073	0.51506
28	Muntiacus muntjak	2023-07-08	10:56:08	1495	8.66025	0.9	97	3832.540073	0.51506
28	Muntiacus muntjak	2023-07-08	16:56:50	1495	8.66025	0.9	97	3832.540073	0.51506
28	Muntiacus muntjak	2023-07-09	14:53:43	1495	8.66025	0.9	97	3832.540073	0.51506
28	Muntiacus muntjak	2023-07-11	12:29:04	1495	8.66025	0.9	97	3832.540073	0.51506
28	Muntiacus muntjak	2023-07-13	08:25:04	1495	8.66025	0.9	97	3832.540073	0.51506
28	Muntiacus muntjak	2023-07-14	06:57:30	1495	8.66025	0.9	97	3832.540073	0.51506
28	Muntiacus muntjak	2023-07-14	12:05:44	1495	8.66025	0.9	97	3832.540073	0.51506
28	Muntiacus muntjak	2023-07-16	15:29:14	1495	8.66025	0.9	97	3832.540073	0.51506
28	Muntiacus muntjak	2023-07-18	00:47:54	1495	8.66025	0.9	97	3832.540073	0.51506
28	Muntiacus muntjak	2023-07-18	08:21:59	1495	8.66025	0.9	97	3832.540073	0.51506
28	Muntiacus muntjak	2023-07-18	21:08:57	1495	8.66025	0.9	97	3832.540073	0.51506
28	Muntiacus muntjak	2023-07-19	14:10:58	1495	8.66025	0.9	97	3832.540073	0.51506
28	Muntiacus muntjak	2023-07-20	19:32:45	1495	8.66025	0.9	97	3832.540073	0.51506
28	Muntiacus muntjak	2023-07-21	07:18:09	1495	8.66025	0.9	97	3832.540073	0.51506
28	Muntiacus muntjak	2023-07-21	08:30:09	1495	8.66025	0.9	97	3832.540073	0.51506
28	Muntiacus muntjak	2023-07-21	11:41:01	1495	8.66025	0.9	97	3832.540073	0.51506
28	Muntiacus muntjak	2023-07-22	06:42:26	1495	8.66025	0.9	97	3832.540073	0.51506
28	Muntiacus muntjak	2023-07-22	10:38:52	1495	8.66025	0.9	97	3832.540073	0.51506
28	Muntiacus muntjak	2023-07-23	07:38:56	1495	8.66025	0.9	97	3832.540073	0.51506
28	Muntiacus muntjak	2023-07-23	10:12:23	1495	8.66025	0.9	97	3832.540073	0.51506
28	Muntiacus muntjak	2023-07-23	13:29:02	1495	8.66025	0.9	97	3832.540073	0.51506
28	Muntiacus muntjak	2023-07-23	15:41:09	1495	8.66025	0.9	97	3832.540073	0.51506
28	Muntiacus muntjak	2023-07-23	18:42:57	1495	8.66025	0.9	97	3832.540073	0.51506
28	Muntiacus muntjak	2023-07-24	10:25:35	1495	8.66025	0.9	97	3832.540073	0.51506
28	Muntiacus muntjak	2023-07-24	13:01:31	1495	8.66025	0.9	97	3832.540073	0.51506
28	Muntiacus muntjak	2023-07-24	14:15:33	1495	8.66025	0.9	97	3832.540073	0.51506
28	Muntiacus muntjak	2023-07-25	03:15:04	1495	8.66025	0.9	97	3832.540073	0.51506
28	Muntiacus muntjak	2023-07-25	09:23:05	1495	8.66025	0.9	97	3832.540073	0.51506
28	Muntiacus muntjak	2023-07-26	06:35:28	1495	8.66025	0.9	97	3832.540073	0.51506
28	Muntiacus muntjak	2023-07-26	11:53:15	1495	8.66025	0.9	97	3832.540073	0.51506
28	Muntiacus muntjak	2023-07-26	13:00:17	1495	8.66025	0.9	97	3832.540073	0.51506
28	Muntiacus muntjak	2023-07-27	07:00:36	1495	8.66025	0.9	97	3832.540073	0.51506
28	Muntiacus muntjak	2023-07-27	08:39:12	1495	8.66025	0.9	97	3832.540073	0.51506
28	Muntiacus muntjak	2023-07-29	06:35:33	1495	8.66025	0.9	97	3832.540073	0.51506
28	Muntiacus muntjak	2023-07-30	10:38:14	1495	8.66025	0.9	97	3832.540073	0.51506
28	Muntiacus muntjak	2023-07-30	14:24:44	1495	8.66025	0.9	97	3832.540073	0.51506
28	Muntiacus muntjak	2023-07-31	06:26:22	1495	8.66025	0.9	97	3832.540073	0.51506
28	Muntiacus muntjak	2023-07-31	08:59:51	1495	8.66025	0.9	97	3832.540073	0.51506
28	Muntiacus muntjak	2023-08-01	06:21:01	1495	8.66025	0.9	97	3832.540073	0.51506
28	Muntiacus muntjak	2023-08-02	06:24:15	1495	8.66025	0.9	97	3832.540073	0.51506
28	Muntiacus muntjak	2023-08-03	11:38:34	1495	8.66025	0.9	97	3832.540073	0.51506
28	Muntiacus muntjak	2023-08-03	16:15:00	1495	8.66025	0.9	97	3832.540073	0.51506
28	Muntiacus muntjak	2023-08-03	18:17:37	1495	8.66025	0.9	97	3832.540073	0.51506
28	Muntiacus muntjak	2023-08-04	04:26:08	1495	8.66025	0.9	97	3832.540073	0.51506
28	Muntiacus muntjak	2023-08-04	05:44:35	1495	8.66025	0.9	97	3832.540073	0.51506
28	Muntiacus muntjak	2023-08-04	11:21:47	1495	8.66025	0.9	97	3832.540073	0.51506
28	Muntiacus muntjak	2023-08-04	16:21:02	1495	8.66025	0.9	97	3832.540073	0.51506
28	Muntiacus muntjak	2023-08-05	05:27:36	1495	8.66025	0.9	97	3832.540073	0.51506
28	Muntiacus muntjak	2023-08-05	07:57:47	1495	8.66025	0.9	97	3832.540073	0.51506
28	Muntiacus muntjak	2023-08-05	12:23:41	1495	8.66025	0.9	97	3832.540073	0.51506
28	Muntiacus muntjak	2023-08-05	17:16:11	1495	8.66025	0.9	97	3832.540073	0.51506
28	Muntiacus muntjak	2023-08-06	10:17:54	1495	8.66025	0.9	97	3832.540073	0.51506
28	Muntiacus muntjak	2023-08-08	09:05:15	1495	8.66025	0.9	97	3832.540073	0.51506
28	Neofelis diardi	2023-06-18	22:58:15	1495	8.66025	0.9	97	3832.540073	0.51506
28	Neofelis diardi	2023-07-20	01:03:10	1495	8.66025	0.9	97	3832.540073	0.51506
28	Paguma larvata	2023-05-22	04:34:04	1495	8.66025	0.9	97	3832.540073	0.51506
28	Prionailurus javanensis	2023-05-24	01:30:41	1495	8.66025	0.9	97	3832.540073	0.51506
28	Prionailurus javanensis	2023-05-30	18:22:48	1495	8.66025	0.9	97	3832.540073	0.51506
28	Prionailurus javanensis	2023-05-31	05:04:06	1495	8.66025	0.9	97	3832.540073	0.51506
28	Prionailurus javanensis	2023-06-10	00:58:03	1495	8.66025	0.9	97	3832.540073	0.51506
28	Prionailurus javanensis	2023-06-27	18:53:37	1495	8.66025	0.9	97	3832.540073	0.51506
28	Prionailurus javanensis	2023-07-03	20:15:19	1495	8.66025	0.9	97	3832.540073	0.51506
28	Prionailurus javanensis	2023-07-07	22:29:25	1495	8.66025	0.9	97	3832.540073	0.51506
28	Prionailurus javanensis	2023-07-10	00:35:04	1495	8.66025	0.9	97	3832.540073	0.51506
28	Prionailurus javanensis	2023-07-21	23:31:56	1495	8.66025	0.9	97	3832.540073	0.51506
28	Prionailurus javanensis	2023-08-05	05:17:06	1495	8.66025	0.9	97	3832.540073	0.51506
28	Prionailurus javanensis	2023-08-07	23:09:54	1495	8.66025	0.9	97	3832.540073	0.51506
28	rat spp	2023-06-07	20:14:25	1495	8.66025	0.9	97	3832.540073	0.51506
28	Rusa unicolor	2023-06-07	13:29:37	1495	8.66025	0.9	97	3832.540073	0.51506
28	Rusa unicolor	2023-07-07	14:12:36	1495	8.66025	0.9	97	3832.540073	0.51506
28	Rusa unicolor	2023-07-21	05:57:12	1495	8.66025	0.9	97	3832.540073	0.51506
28	Trichys fasciculata	2023-06-16	03:13:25	1495	8.66025	0.9	97	3832.540073	0.51506
29	Arborophila hyperythra	2023-06-09	12:10:43	1496	13.63818	5	177	3848.838923	0.44658
29	Arborophila hyperythra	2023-06-25	08:15:26	1496	13.63818	5	177	3848.838923	0.44658
29	Arborophila hyperythra	2023-07-12	15:41:49	1496	13.63818	5	177	3848.838923	0.44658
29	Diplogale hosei	2023-06-23	22:01:11	1496	13.63818	5	177	3848.838923	0.44658
29	Diplogale hosei	2023-07-19	03:21:25	1496	13.63818	5	177	3848.838923	0.44658
29	Echinosorex gymnurus	2023-06-01	21:23:19	1496	13.63818	5	177	3848.838923	0.44658
29	Echinosorex gymnurus	2023-06-07	05:40:55	1496	13.63818	5	177	3848.838923	0.44658
29	Echinosorex gymnurus	2023-06-14	21:57:27	1496	13.63818	5	177	3848.838923	0.44658
29	Echinosorex gymnurus	2023-06-16	04:42:16	1496	13.63818	5	177	3848.838923	0.44658
29	Echinosorex gymnurus	2023-06-25	02:39:14	1496	13.63818	5	177	3848.838923	0.44658
29	Echinosorex gymnurus	2023-06-29	20:07:23	1496	13.63818	5	177	3848.838923	0.44658
29	Echinosorex gymnurus	2023-07-01	00:59:34	1496	13.63818	5	177	3848.838923	0.44658
29	Echinosorex gymnurus	2023-07-05	04:02:22	1496	13.63818	5	177	3848.838923	0.44658
29	Echinosorex gymnurus	2023-07-10	19:45:43	1496	13.63818	5	177	3848.838923	0.44658
29	Echinosorex gymnurus	2023-07-27	01:05:08	1496	13.63818	5	177	3848.838923	0.44658
29	Haematortyx sanguiniceps	2023-05-22	06:52:31	1496	13.63818	5	177	3848.838923	0.44658
29	Haematortyx sanguiniceps	2023-06-30	10:53:46	1496	13.63818	5	177	3848.838923	0.44658
29	Haematortyx sanguiniceps	2023-07-02	08:36:46	1496	13.63818	5	177	3848.838923	0.44658
29	Haematortyx sanguiniceps	2023-07-12	07:11:49	1496	13.63818	5	177	3848.838923	0.44658
29	Haematortyx sanguiniceps	2023-07-17	14:49:12	1496	13.63818	5	177	3848.838923	0.44658
29	Haematortyx sanguiniceps	2023-07-25	07:06:48	1496	13.63818	5	177	3848.838923	0.44658
29	Haematortyx sanguiniceps	2023-07-30	18:07:54	1496	13.63818	5	177	3848.838923	0.44658
29	Helarctos malayanus	2023-07-17	07:27:11	1496	13.63818	5	177	3848.838923	0.44658
29	Hemigalus derbyanus	2023-05-25	19:26:16	1496	13.63818	5	177	3848.838923	0.44658
29	Hemigalus derbyanus	2023-05-26	20:54:55	1496	13.63818	5	177	3848.838923	0.44658
29	Hemigalus derbyanus	2023-06-14	23:37:21	1496	13.63818	5	177	3848.838923	0.44658
29	Hemigalus derbyanus	2023-06-17	22:03:15	1496	13.63818	5	177	3848.838923	0.44658
29	Hemigalus derbyanus	2023-06-25	03:45:01	1496	13.63818	5	177	3848.838923	0.44658
29	Hemigalus derbyanus	2023-07-01	19:18:10	1496	13.63818	5	177	3848.838923	0.44658
29	Hemigalus derbyanus	2023-07-02	23:49:22	1496	13.63818	5	177	3848.838923	0.44658
29	Herpestes brachyurus	2023-07-08	16:19:50	1496	13.63818	5	177	3848.838923	0.44658
29	Herpestes brachyurus	2023-07-22	15:48:20	1496	13.63818	5	177	3848.838923	0.44658
29	Herpestes brachyurus	2023-08-03	15:17:48	1496	13.63818	5	177	3848.838923	0.44658
29	Herpestes brachyurus	2023-08-05	10:44:17	1496	13.63818	5	177	3848.838923	0.44658
29	Herpestes brachyurus	2023-08-05	17:08:20	1496	13.63818	5	177	3848.838923	0.44658
29	Hystrix brachyura	2023-06-10	01:58:44	1496	13.63818	5	177	3848.838923	0.44658
29	Hystrix brachyura	2023-06-19	23:49:24	1496	13.63818	5	177	3848.838923	0.44658
29	Hystrix brachyura	2023-06-20	23:35:36	1496	13.63818	5	177	3848.838923	0.44658
29	Hystrix brachyura	2023-06-24	02:39:57	1496	13.63818	5	177	3848.838923	0.44658
29	Hystrix brachyura	2023-07-09	20:33:37	1496	13.63818	5	177	3848.838923	0.44658
29	Macaca nemestrina	2023-05-23	14:55:03	1496	13.63818	5	177	3848.838923	0.44658
29	Macaca nemestrina	2023-05-24	15:04:36	1496	13.63818	5	177	3848.838923	0.44658
29	Macaca nemestrina	2023-05-31	13:25:24	1496	13.63818	5	177	3848.838923	0.44658
29	Macaca nemestrina	2023-06-04	11:20:03	1496	13.63818	5	177	3848.838923	0.44658
29	Macaca nemestrina	2023-06-04	14:54:50	1496	13.63818	5	177	3848.838923	0.44658
29	Macaca nemestrina	2023-06-22	06:58:38	1496	13.63818	5	177	3848.838923	0.44658
29	Macaca nemestrina	2023-06-24	11:59:35	1496	13.63818	5	177	3848.838923	0.44658
29	Macaca nemestrina	2023-07-09	08:56:31	1496	13.63818	5	177	3848.838923	0.44658
29	Macaca nemestrina	2023-07-12	08:19:28	1496	13.63818	5	177	3848.838923	0.44658
29	Macaca nemestrina	2023-08-03	09:13:11	1496	13.63818	5	177	3848.838923	0.44658
29	Muntiacus atherodes	2023-07-26	10:33:27	1496	13.63818	5	177	3848.838923	0.44658
29	Muntiacus muntjak	2023-05-21	11:14:58	1496	13.63818	5	177	3848.838923	0.44658
29	Muntiacus muntjak	2023-05-24	06:48:47	1496	13.63818	5	177	3848.838923	0.44658
29	Muntiacus muntjak	2023-05-31	06:33:44	1496	13.63818	5	177	3848.838923	0.44658
29	Muntiacus muntjak	2023-06-02	23:06:13	1496	13.63818	5	177	3848.838923	0.44658
29	Muntiacus muntjak	2023-06-03	11:05:40	1496	13.63818	5	177	3848.838923	0.44658
29	Muntiacus muntjak	2023-06-06	06:11:02	1496	13.63818	5	177	3848.838923	0.44658
29	Muntiacus muntjak	2023-06-06	15:41:56	1496	13.63818	5	177	3848.838923	0.44658
29	Muntiacus muntjak	2023-06-08	18:34:32	1496	13.63818	5	177	3848.838923	0.44658
29	Muntiacus muntjak	2023-06-09	08:32:14	1496	13.63818	5	177	3848.838923	0.44658
29	Muntiacus muntjak	2023-06-09	11:08:26	1496	13.63818	5	177	3848.838923	0.44658
29	Muntiacus muntjak	2023-06-15	10:03:56	1496	13.63818	5	177	3848.838923	0.44658
29	Muntiacus muntjak	2023-06-15	15:15:38	1496	13.63818	5	177	3848.838923	0.44658
29	Muntiacus muntjak	2023-06-16	06:30:13	1496	13.63818	5	177	3848.838923	0.44658
29	Muntiacus muntjak	2023-06-21	07:40:00	1496	13.63818	5	177	3848.838923	0.44658
29	Muntiacus muntjak	2023-06-23	06:59:13	1496	13.63818	5	177	3848.838923	0.44658
29	Muntiacus muntjak	2023-06-25	06:28:15	1496	13.63818	5	177	3848.838923	0.44658
29	Muntiacus muntjak	2023-06-26	20:58:41	1496	13.63818	5	177	3848.838923	0.44658
29	Muntiacus muntjak	2023-06-28	06:59:57	1496	13.63818	5	177	3848.838923	0.44658
29	Muntiacus muntjak	2023-06-29	11:38:35	1496	13.63818	5	177	3848.838923	0.44658
29	Muntiacus muntjak	2023-07-01	14:16:37	1496	13.63818	5	177	3848.838923	0.44658
29	Muntiacus muntjak	2023-07-04	07:32:50	1496	13.63818	5	177	3848.838923	0.44658
29	Muntiacus muntjak	2023-07-09	06:43:18	1496	13.63818	5	177	3848.838923	0.44658
29	Muntiacus muntjak	2023-07-14	14:20:23	1496	13.63818	5	177	3848.838923	0.44658
29	Muntiacus muntjak	2023-07-15	05:18:26	1496	13.63818	5	177	3848.838923	0.44658
29	Muntiacus muntjak	2023-07-20	07:54:57	1496	13.63818	5	177	3848.838923	0.44658
29	Muntiacus muntjak	2023-07-23	08:22:31	1496	13.63818	5	177	3848.838923	0.44658
29	Muntiacus muntjak	2023-07-26	23:19:27	1496	13.63818	5	177	3848.838923	0.44658
29	Muntiacus muntjak	2023-07-27	10:00:20	1496	13.63818	5	177	3848.838923	0.44658
29	Muntiacus muntjak	2023-07-28	20:49:39	1496	13.63818	5	177	3848.838923	0.44658
29	Muntiacus muntjak	2023-07-29	21:50:07	1496	13.63818	5	177	3848.838923	0.44658
29	Muntiacus muntjak	2023-07-30	08:13:34	1496	13.63818	5	177	3848.838923	0.44658
29	Muntiacus muntjak	2023-08-01	08:25:18	1496	13.63818	5	177	3848.838923	0.44658
29	Muntiacus muntjak	2023-08-07	06:41:13	1496	13.63818	5	177	3848.838923	0.44658
29	Mustela nudipes	2023-06-26	06:34:45	1496	13.63818	5	177	3848.838923	0.44658
29	Paguma larvata	2023-06-04	21:50:44	1496	13.63818	5	177	3848.838923	0.44658
29	Paguma larvata	2023-06-25	21:16:58	1496	13.63818	5	177	3848.838923	0.44658
29	Prionailurus javanensis	2023-06-26	20:53:51	1496	13.63818	5	177	3848.838923	0.44658
29	Prionailurus javanensis	2023-06-27	05:41:11	1496	13.63818	5	177	3848.838923	0.44658
29	Prionailurus javanensis	2023-07-11	05:31:37	1496	13.63818	5	177	3848.838923	0.44658
29	Prionailurus javanensis	2023-07-29	05:27:58	1496	13.63818	5	177	3848.838923	0.44658
29	rat spp	2023-06-14	21:14:39	1496	13.63818	5	177	3848.838923	0.44658
29	rat spp	2023-06-16	20:11:16	1496	13.63818	5	177	3848.838923	0.44658
29	rat spp	2023-06-17	20:16:30	1496	13.63818	5	177	3848.838923	0.44658
29	rat spp	2023-06-30	00:34:47	1496	13.63818	5	177	3848.838923	0.44658
29	rat spp	2023-07-04	19:11:56	1496	13.63818	5	177	3848.838923	0.44658
29	rat spp	2023-07-11	20:29:54	1496	13.63818	5	177	3848.838923	0.44658
29	rat spp	2023-07-15	22:53:40	1496	13.63818	5	177	3848.838923	0.44658
29	rat spp	2023-07-26	22:12:31	1496	13.63818	5	177	3848.838923	0.44658
29	rat spp	2023-07-28	00:50:54	1496	13.63818	5	177	3848.838923	0.44658
29	Rheithrosciurus macrotis	2023-06-29	11:55:13	1496	13.63818	5	177	3848.838923	0.44658
29	squirrel spp	2023-07-20	06:19:47	1496	13.63818	5	177	3848.838923	0.44658
29	Viverra tangalunga	2023-06-24	21:07:38	1496	13.63818	5	177	3848.838923	0.44658
3	Arctictis binturong	2023-06-10	09:19:54	1557	18.78829	931.1	86	4510.987539	0.50219
3	Diplogale hosei	2023-05-01	04:47:39	1557	18.78829	931.1	86	4510.987539	0.50219
3	Diplogale hosei	2023-07-05	04:47:05	1557	18.78829	931.1	86	4510.987539	0.50219
3	Diplogale hosei	2023-07-09	22:52:41	1557	18.78829	931.1	86	4510.987539	0.50219
3	Diplogale hosei	2023-07-15	02:56:50	1557	18.78829	931.1	86	4510.987539	0.50219
3	Diplogale hosei	2023-08-01	02:49:08	1557	18.78829	931.1	86	4510.987539	0.50219
3	Haematortyx sanguiniceps	2023-05-07	13:34:47	1557	18.78829	931.1	86	4510.987539	0.50219
3	Hemigalus derbyanus	2023-05-05	02:54:23	1557	18.78829	931.1	86	4510.987539	0.50219
3	Herpestes brachyurus	2023-06-23	16:00:37	1557	18.78829	931.1	86	4510.987539	0.50219
3	Hystrix brachyura	2023-05-16	02:16:46	1557	18.78829	931.1	86	4510.987539	0.50219
3	Lophura bulweri	2023-07-23	11:13:06	1557	18.78829	931.1	86	4510.987539	0.50219
3	Macaca nemestrina	2023-05-16	17:45:00	1557	18.78829	931.1	86	4510.987539	0.50219
3	Macaca nemestrina	2023-05-20	12:41:22	1557	18.78829	931.1	86	4510.987539	0.50219
3	Macaca nemestrina	2023-05-22	09:11:10	1557	18.78829	931.1	86	4510.987539	0.50219
3	Macaca nemestrina	2023-06-10	11:20:28	1557	18.78829	931.1	86	4510.987539	0.50219
3	Macaca nemestrina	2023-06-16	06:41:38	1557	18.78829	931.1	86	4510.987539	0.50219
3	Macaca nemestrina	2023-06-18	11:57:53	1557	18.78829	931.1	86	4510.987539	0.50219
3	Macaca nemestrina	2023-07-12	14:16:23	1557	18.78829	931.1	86	4510.987539	0.50219
3	Macaca nemestrina	2023-07-17	14:52:29	1557	18.78829	931.1	86	4510.987539	0.50219
3	Macaca nemestrina	2023-07-18	08:25:46	1557	18.78829	931.1	86	4510.987539	0.50219
3	Macaca nemestrina	2023-07-19	13:40:25	1557	18.78829	931.1	86	4510.987539	0.50219
3	Manis javanica	2023-06-21	01:56:07	1557	18.78829	931.1	86	4510.987539	0.50219
3	Manis javanica	2023-07-06	05:17:37	1557	18.78829	931.1	86	4510.987539	0.50219
3	Martes flavigula	2023-04-25	16:44:08	1557	18.78829	931.1	86	4510.987539	0.50219
3	Martes flavigula	2023-05-04	14:23:03	1557	18.78829	931.1	86	4510.987539	0.50219
3	Martes flavigula	2023-05-06	07:29:55	1557	18.78829	931.1	86	4510.987539	0.50219
3	Martes flavigula	2023-05-10	13:03:57	1557	18.78829	931.1	86	4510.987539	0.50219
3	Martes flavigula	2023-05-18	13:57:16	1557	18.78829	931.1	86	4510.987539	0.50219
3	Martes flavigula	2023-05-19	10:57:34	1557	18.78829	931.1	86	4510.987539	0.50219
3	Martes flavigula	2023-05-25	08:57:53	1557	18.78829	931.1	86	4510.987539	0.50219
3	Martes flavigula	2023-05-27	12:56:40	1557	18.78829	931.1	86	4510.987539	0.50219
3	Martes flavigula	2023-05-31	15:40:24	1557	18.78829	931.1	86	4510.987539	0.50219
3	Martes flavigula	2023-06-05	10:06:10	1557	18.78829	931.1	86	4510.987539	0.50219
3	Martes flavigula	2023-06-05	11:27:13	1557	18.78829	931.1	86	4510.987539	0.50219
3	Martes flavigula	2023-06-07	08:10:12	1557	18.78829	931.1	86	4510.987539	0.50219
3	Martes flavigula	2023-06-07	16:42:49	1557	18.78829	931.1	86	4510.987539	0.50219
3	Martes flavigula	2023-06-10	16:52:48	1557	18.78829	931.1	86	4510.987539	0.50219
3	Martes flavigula	2023-06-11	08:38:27	1557	18.78829	931.1	86	4510.987539	0.50219
3	Martes flavigula	2023-06-13	17:14:26	1557	18.78829	931.1	86	4510.987539	0.50219
3	Martes flavigula	2023-06-14	15:07:07	1557	18.78829	931.1	86	4510.987539	0.50219
3	Martes flavigula	2023-06-17	10:20:31	1557	18.78829	931.1	86	4510.987539	0.50219
3	Martes flavigula	2023-06-20	07:56:01	1557	18.78829	931.1	86	4510.987539	0.50219
3	Martes flavigula	2023-06-20	17:28:54	1557	18.78829	931.1	86	4510.987539	0.50219
3	Martes flavigula	2023-06-26	19:39:13	1557	18.78829	931.1	86	4510.987539	0.50219
3	Martes flavigula	2023-06-30	10:31:35	1557	18.78829	931.1	86	4510.987539	0.50219
3	Martes flavigula	2023-07-06	12:31:30	1557	18.78829	931.1	86	4510.987539	0.50219
3	Martes flavigula	2023-07-13	08:55:17	1557	18.78829	931.1	86	4510.987539	0.50219
3	Martes flavigula	2023-07-16	14:39:16	1557	18.78829	931.1	86	4510.987539	0.50219
3	Martes flavigula	2023-07-20	07:59:51	1557	18.78829	931.1	86	4510.987539	0.50219
3	Martes flavigula	2023-07-25	12:56:20	1557	18.78829	931.1	86	4510.987539	0.50219
3	Martes flavigula	2023-07-31	18:22:30	1557	18.78829	931.1	86	4510.987539	0.50219
3	Muntiacus muntjak	2023-06-18	17:21:52	1557	18.78829	931.1	86	4510.987539	0.50219
3	Muntiacus muntjak	2023-06-19	06:41:54	1557	18.78829	931.1	86	4510.987539	0.50219
3	Muntiacus muntjak	2023-06-20	07:40:51	1557	18.78829	931.1	86	4510.987539	0.50219
3	Paguma larvata	2023-06-01	02:06:59	1557	18.78829	931.1	86	4510.987539	0.50219
3	Pardofelis marmorata	2023-04-30	23:58:47	1557	18.78829	931.1	86	4510.987539	0.50219
3	Pardofelis marmorata	2023-07-29	14:12:05	1557	18.78829	931.1	86	4510.987539	0.50219
3	Presbytis rubicunda ignita	2023-04-20	07:54:57	1557	18.78829	931.1	86	4510.987539	0.50219
3	Prionodon linsang	2023-07-06	20:11:29	1557	18.78829	931.1	86	4510.987539	0.50219
3	rat spp	2023-05-02	22:55:29	1557	18.78829	931.1	86	4510.987539	0.50219
3	rat spp	2023-05-15	20:38:09	1557	18.78829	931.1	86	4510.987539	0.50219
3	rat spp	2023-05-16	21:23:36	1557	18.78829	931.1	86	4510.987539	0.50219
3	rat spp	2023-05-22	23:35:56	1557	18.78829	931.1	86	4510.987539	0.50219
3	rat spp	2023-07-03	20:00:34	1557	18.78829	931.1	86	4510.987539	0.50219
3	rat spp	2023-07-25	00:34:30	1557	18.78829	931.1	86	4510.987539	0.50219
3	rat spp	2023-08-01	04:55:08	1557	18.78829	931.1	86	4510.987539	0.50219
3	squirrel spp	2023-04-19	07:01:14	1557	18.78829	931.1	86	4510.987539	0.50219
3	squirrel spp	2023-04-29	07:26:35	1557	18.78829	931.1	86	4510.987539	0.50219
3	squirrel spp	2023-05-03	07:58:28	1557	18.78829	931.1	86	4510.987539	0.50219
3	squirrel spp	2023-05-12	16:43:09	1557	18.78829	931.1	86	4510.987539	0.50219
3	squirrel spp	2023-05-14	09:09:11	1557	18.78829	931.1	86	4510.987539	0.50219
3	squirrel spp	2023-05-15	06:01:39	1557	18.78829	931.1	86	4510.987539	0.50219
3	squirrel spp	2023-05-16	07:19:24	1557	18.78829	931.1	86	4510.987539	0.50219
3	squirrel spp	2023-05-17	14:15:12	1557	18.78829	931.1	86	4510.987539	0.50219
3	squirrel spp	2023-05-29	08:23:44	1557	18.78829	931.1	86	4510.987539	0.50219
3	squirrel spp	2023-06-18	15:02:36	1557	18.78829	931.1	86	4510.987539	0.50219
3	squirrel spp	2023-07-06	14:53:33	1557	18.78829	931.1	86	4510.987539	0.50219
3	squirrel spp	2023-07-11	06:21:08	1557	18.78829	931.1	86	4510.987539	0.50219
3	squirrel spp	2023-07-18	07:33:19	1557	18.78829	931.1	86	4510.987539	0.50219
3	squirrel spp	2023-07-19	06:30:53	1557	18.78829	931.1	86	4510.987539	0.50219
3	squirrel spp	2023-07-19	11:53:31	1557	18.78829	931.1	86	4510.987539	0.50219
3	squirrel spp	2023-07-20	07:35:58	1557	18.78829	931.1	86	4510.987539	0.50219
3	squirrel spp	2023-07-22	09:27:37	1557	18.78829	931.1	86	4510.987539	0.50219
3	squirrel spp	2023-07-28	08:52:28	1557	18.78829	931.1	86	4510.987539	0.50219
3	squirrel spp	2023-08-04	14:09:40	1557	18.78829	931.1	86	4510.987539	0.50219
3	Trichys fasciculata	2023-04-23	19:46:09	1557	18.78829	931.1	86	4510.987539	0.50219
3	Trichys fasciculata	2023-05-13	20:14:48	1557	18.78829	931.1	86	4510.987539	0.50219
3	Trichys fasciculata	2023-05-27	00:46:18	1557	18.78829	931.1	86	4510.987539	0.50219
3	Trichys fasciculata	2023-06-02	04:56:36	1557	18.78829	931.1	86	4510.987539	0.50219
3	Trichys fasciculata	2023-06-10	00:19:52	1557	18.78829	931.1	86	4510.987539	0.50219
3	Trichys fasciculata	2023-06-20	22:08:15	1557	18.78829	931.1	86	4510.987539	0.50219
3	Trichys fasciculata	2023-07-09	21:43:09	1557	18.78829	931.1	86	4510.987539	0.50219
31	Hemigalus derbyanus	2023-11-16	02:30:42	1137	36.31804	526.6	19	5679.132382	0.54711
31	Lophura bulweri	2023-11-11	16:09:59	1137	36.31804	526.6	19	5679.132382	0.54711
31	Muntiacus atherodes	2023-10-18	13:49:56	1137	36.31804	526.6	19	5679.132382	0.54711
31	Muntiacus atherodes	2023-10-31	10:41:35	1137	36.31804	526.6	19	5679.132382	0.54711
31	Muntiacus atherodes	2023-11-04	17:37:05	1137	36.31804	526.6	19	5679.132382	0.54711
31	Muntiacus atherodes	2023-11-09	14:40:14	1137	36.31804	526.6	19	5679.132382	0.54711
31	Muntiacus atherodes	2023-11-17	15:01:56	1137	36.31804	526.6	19	5679.132382	0.54711
31	Muntiacus atherodes	2023-11-20	17:00:12	1137	36.31804	526.6	19	5679.132382	0.54711
31	Muntiacus atherodes	2023-11-23	16:07:20	1137	36.31804	526.6	19	5679.132382	0.54711
31	Muntiacus atherodes	2023-11-28	08:24:59	1137	36.31804	526.6	19	5679.132382	0.54711
31	Muntiacus atherodes	2023-11-29	12:08:15	1137	36.31804	526.6	19	5679.132382	0.54711
31	Muntiacus atherodes	2023-12-03	09:37:30	1137	36.31804	526.6	19	5679.132382	0.54711
31	Muntiacus atherodes	2023-12-12	09:14:30	1137	36.31804	526.6	19	5679.132382	0.54711
31	Muntiacus atherodes	2023-12-14	07:42:27	1137	36.31804	526.6	19	5679.132382	0.54711
31	Muntiacus atherodes	2023-12-14	09:35:13	1137	36.31804	526.6	19	5679.132382	0.54711
31	Muntiacus atherodes	2023-12-24	23:10:59	1137	36.31804	526.6	19	5679.132382	0.54711
31	Muntiacus atherodes	2023-12-25	07:11:35	1137	36.31804	526.6	19	5679.132382	0.54711
31	Muntiacus muntjak	2023-10-27	09:37:50	1137	36.31804	526.6	19	5679.132382	0.54711
31	Muntiacus muntjak	2023-11-03	07:58:29	1137	36.31804	526.6	19	5679.132382	0.54711
31	Muntiacus muntjak	2023-11-16	09:35:22	1137	36.31804	526.6	19	5679.132382	0.54711
31	Muntiacus muntjak	2023-11-17	17:13:37	1137	36.31804	526.6	19	5679.132382	0.54711
31	Muntiacus muntjak	2023-11-27	17:48:54	1137	36.31804	526.6	19	5679.132382	0.54711
31	Muntiacus muntjak	2023-12-10	10:41:11	1137	36.31804	526.6	19	5679.132382	0.54711
31	Rusa unicolor	2023-10-18	05:18:25	1137	36.31804	526.6	19	5679.132382	0.54711
31	squirrel spp	2023-11-24	06:09:43	1137	36.31804	526.6	19	5679.132382	0.54711
31	squirrel spp	2023-11-26	10:31:15	1137	36.31804	526.6	19	5679.132382	0.54711
31	squirrel spp	2023-12-19	18:11:14	1137	36.31804	526.6	19	5679.132382	0.54711
31	squirrel spp	2023-12-20	06:16:18	1137	36.31804	526.6	19	5679.132382	0.54711
31	squirrel spp	2023-12-21	18:13:19	1137	36.31804	526.6	19	5679.132382	0.54711
31	squirrel spp	2023-12-22	18:17:51	1137	36.31804	526.6	19	5679.132382	0.54711
31	squirrel spp	2023-12-23	06:21:22	1137	36.31804	526.6	19	5679.132382	0.54711
31	squirrel spp	2023-12-23	18:11:08	1137	36.31804	526.6	19	5679.132382	0.54711
31	squirrel spp	2023-12-24	06:19:33	1137	36.31804	526.6	19	5679.132382	0.54711
32	Diplogale hosei	2023-11-13	01:52:05	1218	42.37924	756	107	5890.217178	0.55485
32	Hemigalus derbyanus	2023-10-12	18:54:39	1218	42.37924	756	107	5890.217178	0.55485
32	Hemigalus derbyanus	2023-11-06	18:41:12	1218	42.37924	756	107	5890.217178	0.55485
32	Lophura bulweri	2023-11-30	08:49:57	1218	42.37924	756	107	5890.217178	0.55485
32	Lophura bulweri	2024-01-02	09:37:32	1218	42.37924	756	107	5890.217178	0.55485
32	Macaca nemestrina	2024-01-19	14:58:41	1218	42.37924	756	107	5890.217178	0.55485
32	Martes flavigula	2023-10-12	17:07:31	1218	42.37924	756	107	5890.217178	0.55485
32	Martes flavigula	2023-12-17	15:41:11	1218	42.37924	756	107	5890.217178	0.55485
32	Muntiacus muntjak	2023-10-16	06:13:33	1218	42.37924	756	107	5890.217178	0.55485
32	Muntiacus muntjak	2023-10-16	08:11:18	1218	42.37924	756	107	5890.217178	0.55485
32	Muntiacus muntjak	2024-01-11	10:48:45	1218	42.37924	756	107	5890.217178	0.55485
32	Paguma larvata	2023-11-08	05:40:08	1218	42.37924	756	107	5890.217178	0.55485
32	Paguma larvata	2023-11-14	01:31:28	1218	42.37924	756	107	5890.217178	0.55485
32	Paradoxurus hermaphroditus	2023-10-22	19:22:04	1218	42.37924	756	107	5890.217178	0.55485
32	Pardofelis marmorata	2024-01-06	06:44:53	1218	42.37924	756	107	5890.217178	0.55485
32	rat spp	2023-11-26	21:23:32	1218	42.37924	756	107	5890.217178	0.55485
32	rat spp	2023-11-26	23:38:39	1218	42.37924	756	107	5890.217178	0.55485
32	squirrel spp	2023-10-19	10:41:56	1218	42.37924	756	107	5890.217178	0.55485
32	squirrel spp	2023-11-10	08:37:35	1218	42.37924	756	107	5890.217178	0.55485
32	squirrel spp	2023-12-13	17:30:31	1218	42.37924	756	107	5890.217178	0.55485
32	squirrel spp	2023-12-28	15:59:42	1218	42.37924	756	107	5890.217178	0.55485
32	squirrel spp	2024-01-10	13:04:43	1218	42.37924	756	107	5890.217178	0.55485
33	Muntiacus muntjak	2023-10-13	12:36:34	1220	38.31449	876.3	113	5938.401925	0.523
33	Muntiacus muntjak	2023-10-13	15:21:57	1220	38.31449	876.3	113	5938.401925	0.523
33	Muntiacus muntjak	2023-10-14	12:44:32	1220	38.31449	876.3	113	5938.401925	0.523
33	rat spp	2023-10-12	23:01:15	1220	38.31449	876.3	113	5938.401925	0.523
33	Rheithrosciurus macrotis	2023-10-09	08:28:00	1220	38.31449	876.3	113	5938.401925	0.523
33	squirrel spp	2023-10-09	11:15:45	1220	38.31449	876.3	113	5938.401925	0.523
33	squirrel spp	2023-10-09	15:45:37	1220	38.31449	876.3	113	5938.401925	0.523
34	Haematortyx sanguiniceps	2024-01-19	07:48:28	1064	31.30495	828.3	5	5549.223873	0.5016
34	Herpestes semitorquatus semitorquatus	2023-11-25	13:39:28	1064	31.30495	828.3	5	5549.223873	0.5016
34	Herpestes semitorquatus semitorquatus	2023-12-22	17:59:41	1064	31.30495	828.3	5	5549.223873	0.5016
34	Hystrix brachyura	2024-01-04	20:25:30	1064	31.30495	828.3	5	5549.223873	0.5016
34	Hystrix brachyura	2024-01-06	20:07:50	1064	31.30495	828.3	5	5549.223873	0.5016
34	Hystrix brachyura	2024-01-07	01:33:08	1064	31.30495	828.3	5	5549.223873	0.5016
34	Hystrix brachyura	2024-01-13	22:42:19	1064	31.30495	828.3	5	5549.223873	0.5016
34	Hystrix brachyura	2024-01-15	19:28:20	1064	31.30495	828.3	5	5549.223873	0.5016
34	Hystrix brachyura	2024-01-18	00:29:53	1064	31.30495	828.3	5	5549.223873	0.5016
34	Hystrix crassispinis	2023-10-17	04:00:20	1064	31.30495	828.3	5	5549.223873	0.5016
34	Hystrix crassispinis	2023-10-28	02:55:54	1064	31.30495	828.3	5	5549.223873	0.5016
34	Hystrix crassispinis	2023-11-17	20:42:38	1064	31.30495	828.3	5	5549.223873	0.5016
34	Hystrix crassispinis	2024-01-24	21:07:19	1064	31.30495	828.3	5	5549.223873	0.5016
34	Lophura bulweri	2023-10-11	09:38:22	1064	31.30495	828.3	5	5549.223873	0.5016
34	Lophura bulweri	2023-11-10	15:54:12	1064	31.30495	828.3	5	5549.223873	0.5016
34	Lophura bulweri	2023-11-12	12:34:22	1064	31.30495	828.3	5	5549.223873	0.5016
34	Lophura bulweri	2023-12-07	08:08:10	1064	31.30495	828.3	5	5549.223873	0.5016
34	Lophura bulweri	2023-12-27	15:40:51	1064	31.30495	828.3	5	5549.223873	0.5016
34	Macaca nemestrina	2024-01-13	07:32:03	1064	31.30495	828.3	5	5549.223873	0.5016
34	Muntiacus muntjak	2023-10-28	08:21:12	1064	31.30495	828.3	5	5549.223873	0.5016
34	Muntiacus muntjak	2023-12-09	17:14:44	1064	31.30495	828.3	5	5549.223873	0.5016
34	Muntiacus muntjak	2023-12-19	09:31:27	1064	31.30495	828.3	5	5549.223873	0.5016
34	Muntiacus muntjak	2023-12-30	07:05:55	1064	31.30495	828.3	5	5549.223873	0.5016
34	Muntiacus muntjak	2024-01-10	18:02:13	1064	31.30495	828.3	5	5549.223873	0.5016
34	Muntiacus muntjak	2024-01-10	20:16:37	1064	31.30495	828.3	5	5549.223873	0.5016
34	Paguma larvata	2023-10-09	21:30:21	1064	31.30495	828.3	5	5549.223873	0.5016
34	Paguma larvata	2023-11-15	04:32:37	1064	31.30495	828.3	5	5549.223873	0.5016
34	Paguma larvata	2024-01-22	06:35:28	1064	31.30495	828.3	5	5549.223873	0.5016
34	rat spp	2023-11-06	23:54:27	1064	31.30495	828.3	5	5549.223873	0.5016
34	rat spp	2023-11-08	22:18:04	1064	31.30495	828.3	5	5549.223873	0.5016
34	rat spp	2023-11-17	23:43:39	1064	31.30495	828.3	5	5549.223873	0.5016
34	rat spp	2023-12-14	02:24:50	1064	31.30495	828.3	5	5549.223873	0.5016
34	Rusa unicolor	2023-12-27	02:55:09	1064	31.30495	828.3	5	5549.223873	0.5016
34	squirrel spp	2024-01-01	15:40:42	1064	31.30495	828.3	5	5549.223873	0.5016
34	Sus barbatus	2024-01-10	15:37:49	1064	31.30495	828.3	5	5549.223873	0.5016
34	Trichys fasciculata	2023-11-11	19:14:55	1064	31.30495	828.3	5	5549.223873	0.5016
34	Trichys fasciculata	2023-12-15	20:00:40	1064	31.30495	828.3	5	5549.223873	0.5016
34	Trichys fasciculata	2023-12-16	22:27:25	1064	31.30495	828.3	5	5549.223873	0.5016
34	Trichys fasciculata	2023-12-18	20:28:53	1064	31.30495	828.3	5	5549.223873	0.5016
34	Trichys fasciculata	2023-12-22	23:32:46	1064	31.30495	828.3	5	5549.223873	0.5016
34	Trichys fasciculata	2023-12-27	04:29:39	1064	31.30495	828.3	5	5549.223873	0.5016
34	Trichys fasciculata	2023-12-30	19:15:07	1064	31.30495	828.3	5	5549.223873	0.5016
34	Trichys fasciculata	2023-12-31	23:20:13	1064	31.30495	828.3	5	5549.223873	0.5016
34	Trichys fasciculata	2024-01-02	22:19:44	1064	31.30495	828.3	5	5549.223873	0.5016
34	Trichys fasciculata	2024-01-08	00:32:28	1064	31.30495	828.3	5	5549.223873	0.5016
34	Trichys fasciculata	2024-01-09	02:26:41	1064	31.30495	828.3	5	5549.223873	0.5016
34	Trichys fasciculata	2024-01-17	05:17:17	1064	31.30495	828.3	5	5549.223873	0.5016
34	Viverra tangalunga	2023-10-13	21:05:32	1064	31.30495	828.3	5	5549.223873	0.5016
34	Viverra tangalunga	2023-11-11	18:12:05	1064	31.30495	828.3	5	5549.223873	0.5016
34	Viverra tangalunga	2023-12-31	18:17:37	1064	31.30495	828.3	5	5549.223873	0.5016
35	Diplogale hosei	2023-10-23	22:46:42	1082	15.84298	998.9	103	5403.372865	0.55896
35	Diplogale hosei	2023-11-21	19:38:02	1082	15.84298	998.9	103	5403.372865	0.55896
35	Lophura bulweri	2023-10-27	13:46:36	1082	15.84298	998.9	103	5403.372865	0.55896
35	Lophura bulweri	2023-10-28	07:04:32	1082	15.84298	998.9	103	5403.372865	0.55896
35	Lophura bulweri	2023-11-12	12:35:26	1082	15.84298	998.9	103	5403.372865	0.55896
35	Lophura bulweri	2024-01-17	10:14:13	1082	15.84298	998.9	103	5403.372865	0.55896
35	Muntiacus atherodes	2024-01-23	07:19:01	1082	15.84298	998.9	103	5403.372865	0.55896
[truncated: 4,131 more rows]
